# Supplementary material for: Targeting the AGE-RAGE/NF-κB Pathway: An Integrative Study Decoding the Anti-Colitis Effect of Five-Flavor Sophora Flavescens Enteric-Coated Capsule
Source: Biomedicines. 2026 May 29;14(6):1236. doi: 10.3390/biomedicines14061236 (PMC13296403; doi:10.3390/biomedicines14061236)
Supplement: Supplementary file 1 [file biomedicines-14-01236-s001.zip]

Archive with 4 entries (3 files):
- biomedicines-4266878-supplementary/
- biomedicines-4266878-supplementary/Supplementary file S1.pdf
- biomedicines-4266878-supplementary/Supplementary file S2.xlsx
- biomedicines-4266878-supplementary/Supplementary file S3.pdf
