# Supplementary material for: Targeting the AGE-RAGE/NF-κB Pathway: An Integrative Study Decoding the Anti-Colitis Effect of Five-Flavor Sophora Flavescens Enteric-Coated Capsule
Source: Biomedicines. 2026 May 29;14(6):1236. doi: 10.3390/biomedicines14061236 (PMC13296403; doi:10.3390/biomedicines14061236)
Supplement: Supplementary file 1 [file biomedicines-14-01236-s001.zip › biomedicines-4266878-supplementary/Supplementary file S2.xlsx]

## Sheet: Table S5
Drug	MolId	MolName	Symbol
Baiji	MOL005755	1-(4-hydroxybenzyl)-4-methoxy-9,10-dihydrophenanthrene-2,7-diol	NOS2
Baiji	MOL005755	1-(4-hydroxybenzyl)-4-methoxy-9,10-dihydrophenanthrene-2,7-diol	PTGS1
Baiji	MOL005755	1-(4-hydroxybenzyl)-4-methoxy-9,10-dihydrophenanthrene-2,7-diol	KCNH2
Baiji	MOL005755	1-(4-hydroxybenzyl)-4-methoxy-9,10-dihydrophenanthrene-2,7-diol	ESR1
Baiji	MOL005755	1-(4-hydroxybenzyl)-4-methoxy-9,10-dihydrophenanthrene-2,7-diol	AR
Baiji	MOL005755	1-(4-hydroxybenzyl)-4-methoxy-9,10-dihydrophenanthrene-2,7-diol	SCN5A
Baiji	MOL005755	1-(4-hydroxybenzyl)-4-methoxy-9,10-dihydrophenanthrene-2,7-diol	PPARG
Baiji	MOL005755	1-(4-hydroxybenzyl)-4-methoxy-9,10-dihydrophenanthrene-2,7-diol	PTGS2
Baiji	MOL005755	1-(4-hydroxybenzyl)-4-methoxy-9,10-dihydrophenanthrene-2,7-diol	RXRA
Baiji	MOL005755	1-(4-hydroxybenzyl)-4-methoxy-9,10-dihydrophenanthrene-2,7-diol	EGFR
Baiji	MOL005755	1-(4-hydroxybenzyl)-4-methoxy-9,10-dihydrophenanthrene-2,7-diol	ESR2
Baiji	MOL005755	1-(4-hydroxybenzyl)-4-methoxy-9,10-dihydrophenanthrene-2,7-diol	DPP4
Baiji	MOL005755	1-(4-hydroxybenzyl)-4-methoxy-9,10-dihydrophenanthrene-2,7-diol	MAPK14
Baiji	MOL005755	1-(4-hydroxybenzyl)-4-methoxy-9,10-dihydrophenanthrene-2,7-diol	GSK3B
Baiji	MOL005755	1-(4-hydroxybenzyl)-4-methoxy-9,10-dihydrophenanthrene-2,7-diol	HSP90AA2P
Baiji	MOL005755	1-(4-hydroxybenzyl)-4-methoxy-9,10-dihydrophenanthrene-2,7-diol	CDK2
Baiji	MOL005755	1-(4-hydroxybenzyl)-4-methoxy-9,10-dihydrophenanthrene-2,7-diol	PRSS1
Baiji	MOL005755	1-(4-hydroxybenzyl)-4-methoxy-9,10-dihydrophenanthrene-2,7-diol	CCNA2
Baiji	MOL005756	2,3,4,7-tetramethoxyphenanthrene	PTGS1
Baiji	MOL005756	2,3,4,7-tetramethoxyphenanthrene	SCN5A
Baiji	MOL005756	2,3,4,7-tetramethoxyphenanthrene	PTGS2
Baiji	MOL005756	2,3,4,7-tetramethoxyphenanthrene	RXRA
Baiji	MOL005756	2,3,4,7-tetramethoxyphenanthrene	ESR2
Baiji	MOL005756	2,3,4,7-tetramethoxyphenanthrene	HSP90AA2P
Baiji	MOL005756	2,3,4,7-tetramethoxyphenanthrene	NCOA2
Baiji	MOL005756	2,3,4,7-tetramethoxyphenanthrene	CAMSAP3
Baiji	MOL005761	3-(p-hydroxybenzyl)-4-methoxy-9,10-dihydrophenanthrene	NOS2
Baiji	MOL005761	3-(p-hydroxybenzyl)-4-methoxy-9,10-dihydrophenanthrene	PTGS1
Baiji	MOL005761	3-(p-hydroxybenzyl)-4-methoxy-9,10-dihydrophenanthrene	KCNH2
Baiji	MOL005761	3-(p-hydroxybenzyl)-4-methoxy-9,10-dihydrophenanthrene	ESR1
Baiji	MOL005761	3-(p-hydroxybenzyl)-4-methoxy-9,10-dihydrophenanthrene	SCN5A
Baiji	MOL005761	3-(p-hydroxybenzyl)-4-methoxy-9,10-dihydrophenanthrene	PTGS2
Baiji	MOL005761	3-(p-hydroxybenzyl)-4-methoxy-9,10-dihydrophenanthrene	F7
Baiji	MOL005761	3-(p-hydroxybenzyl)-4-methoxy-9,10-dihydrophenanthrene	RXRA
Baiji	MOL005761	3-(p-hydroxybenzyl)-4-methoxy-9,10-dihydrophenanthrene	ESR2
Baiji	MOL005761	3-(p-hydroxybenzyl)-4-methoxy-9,10-dihydrophenanthrene	DPP4
Baiji	MOL005761	3-(p-hydroxybenzyl)-4-methoxy-9,10-dihydrophenanthrene	PPARD
Baiji	MOL005761	3-(p-hydroxybenzyl)-4-methoxy-9,10-dihydrophenanthrene	PRSS1
Baiji	MOL005766	3,7-dihydroxy-2,4-dimethoxyphenanthrene-3-O-glucoside	ESR1
Baiji	MOL005766	3,7-dihydroxy-2,4-dimethoxyphenanthrene-3-O-glucoside	PTGS2
Baiji	MOL005766	3,7-dihydroxy-2,4-dimethoxyphenanthrene-3-O-glucoside	CCNA2
Baiji	MOL005766	3,7-dihydroxy-2,4-dimethoxyphenanthrene-3-O-glucoside	CAMSAP3
Baiji	MOL005768	4,7-dihydroxy-1-p-hydroxybenzyl-2-methoxy-9,10-dihydrophenanthrene	NOS2
Baiji	MOL005768	4,7-dihydroxy-1-p-hydroxybenzyl-2-methoxy-9,10-dihydrophenanthrene	PTGS1
Baiji	MOL005768	4,7-dihydroxy-1-p-hydroxybenzyl-2-methoxy-9,10-dihydrophenanthrene	KCNH2
Baiji	MOL005768	4,7-dihydroxy-1-p-hydroxybenzyl-2-methoxy-9,10-dihydrophenanthrene	ESR1
Baiji	MOL005768	4,7-dihydroxy-1-p-hydroxybenzyl-2-methoxy-9,10-dihydrophenanthrene	AR
Baiji	MOL005768	4,7-dihydroxy-1-p-hydroxybenzyl-2-methoxy-9,10-dihydrophenanthrene	SCN5A
Baiji	MOL005768	4,7-dihydroxy-1-p-hydroxybenzyl-2-methoxy-9,10-dihydrophenanthrene	PPARG
Baiji	MOL005768	4,7-dihydroxy-1-p-hydroxybenzyl-2-methoxy-9,10-dihydrophenanthrene	PTGS2
Baiji	MOL005768	4,7-dihydroxy-1-p-hydroxybenzyl-2-methoxy-9,10-dihydrophenanthrene	F7
Baiji	MOL005768	4,7-dihydroxy-1-p-hydroxybenzyl-2-methoxy-9,10-dihydrophenanthrene	RXRA
Baiji	MOL005768	4,7-dihydroxy-1-p-hydroxybenzyl-2-methoxy-9,10-dihydrophenanthrene	ESR2
Baiji	MOL005768	4,7-dihydroxy-1-p-hydroxybenzyl-2-methoxy-9,10-dihydrophenanthrene	DPP4
Baiji	MOL005768	4,7-dihydroxy-1-p-hydroxybenzyl-2-methoxy-9,10-dihydrophenanthrene	PPARD
Baiji	MOL005768	4,7-dihydroxy-1-p-hydroxybenzyl-2-methoxy-9,10-dihydrophenanthrene	MAPK14
Baiji	MOL005768	4,7-dihydroxy-1-p-hydroxybenzyl-2-methoxy-9,10-dihydrophenanthrene	GSK3B
Baiji	MOL005768	4,7-dihydroxy-1-p-hydroxybenzyl-2-methoxy-9,10-dihydrophenanthrene	CDK2
Baiji	MOL005768	4,7-dihydroxy-1-p-hydroxybenzyl-2-methoxy-9,10-dihydrophenanthrene	PRSS1
Baiji	MOL005768	4,7-dihydroxy-1-p-hydroxybenzyl-2-methoxy-9,10-dihydrophenanthrene	CCNA2
Baiji	MOL005773	blespirol	ESR1
Baiji	MOL005773	blespirol	PTGS2
Diyu	MOL000211	Mairin	PGR
Diyu	MOL000358	beta-sitosterol	PGR
Diyu	MOL000358	beta-sitosterol	NCOA2
Diyu	MOL000358	beta-sitosterol	PTGS1
Diyu	MOL000358	beta-sitosterol	PTGS2
Diyu	MOL000358	beta-sitosterol	HSP90AA2P
Diyu	MOL000358	beta-sitosterol	KCNH2
Diyu	MOL000358	beta-sitosterol	DRD1
Diyu	MOL000358	beta-sitosterol	CHRM3
Diyu	MOL000358	beta-sitosterol	CHRM1
Diyu	MOL000358	beta-sitosterol	SCN5A
Diyu	MOL000358	beta-sitosterol	CHRM4
Diyu	MOL000358	beta-sitosterol	ADRA1A
Diyu	MOL000358	beta-sitosterol	CHRM2
Diyu	MOL000358	beta-sitosterol	ADRA1B
Diyu	MOL000358	beta-sitosterol	ADRB2
Diyu	MOL000358	beta-sitosterol	CHRNA2
Diyu	MOL000358	beta-sitosterol	SLC6A4
Diyu	MOL000358	beta-sitosterol	OPRM1
Diyu	MOL000358	beta-sitosterol	GABRA1
Diyu	MOL000358	beta-sitosterol	BCL2
Diyu	MOL000358	beta-sitosterol	BAX
Diyu	MOL000358	beta-sitosterol	CASP9
Diyu	MOL000358	beta-sitosterol	CASP3
Diyu	MOL000358	beta-sitosterol	CASP8
Diyu	MOL000358	beta-sitosterol	PRKCA
Diyu	MOL000358	beta-sitosterol	PON1
Diyu	MOL000358	beta-sitosterol	MAP2
Diyu	MOL000422	kaempferol	NOS2
Diyu	MOL000422	kaempferol	PTGS1
Diyu	MOL000422	kaempferol	AR
Diyu	MOL000422	kaempferol	PPARG
Diyu	MOL000422	kaempferol	PTGS2
Diyu	MOL000422	kaempferol	HSP90AA2P
Diyu	MOL000422	kaempferol	NCOA2
Diyu	MOL000422	kaempferol	DPP4
Diyu	MOL000422	kaempferol	PRSS1
Diyu	MOL000422	kaempferol	PGR
Diyu	MOL000422	kaempferol	CHRM1
Diyu	MOL000422	kaempferol	COLQ
Diyu	MOL000422	kaempferol	SLC6A2
Diyu	MOL000422	kaempferol	CHRM2
Diyu	MOL000422	kaempferol	ADRA1B
Diyu	MOL000422	kaempferol	GABRA1
Diyu	MOL000422	kaempferol	F7
Diyu	MOL000422	kaempferol	CAMSAP3
Diyu	MOL000422	kaempferol	RELA
Diyu	MOL000422	kaempferol	IKBKB
Diyu	MOL000422	kaempferol	AKT1
Diyu	MOL000422	kaempferol	BCL2
Diyu	MOL000422	kaempferol	BAX
Diyu	MOL000422	kaempferol	TNFAIP6
Diyu	MOL000422	kaempferol	AHSA1
Diyu	MOL000422	kaempferol	CASP3
Diyu	MOL000422	kaempferol	MAPK8
Diyu	MOL000422	kaempferol	MMP1
Diyu	MOL000422	kaempferol	STAT1
Diyu	MOL000422	kaempferol	CDK1
Diyu	MOL000422	kaempferol	PPARG
Diyu	MOL000422	kaempferol	HMOX1
Diyu	MOL000422	kaempferol	CYP3A4
Diyu	MOL000422	kaempferol	CYP1A2
Diyu	MOL000422	kaempferol	CYP1A1
Diyu	MOL000422	kaempferol	ICAM1
Diyu	MOL000422	kaempferol	SELE
Diyu	MOL000422	kaempferol	VCAM1
Diyu	MOL000422	kaempferol	NR1I2
Diyu	MOL000422	kaempferol	CYP1B1
Diyu	MOL000422	kaempferol	ALOX5
Diyu	MOL000422	kaempferol	HAS2
Diyu	MOL000422	kaempferol	GSTP1
Diyu	MOL000422	kaempferol	AHR
Diyu	MOL000422	kaempferol	PSMD3
Diyu	MOL000422	kaempferol	SLC2A4
Diyu	MOL000422	kaempferol	NR1I3
Diyu	MOL000422	kaempferol	INSR
Diyu	MOL000422	kaempferol	DIO1
Diyu	MOL000422	kaempferol	PPP3CA
Diyu	MOL000422	kaempferol	GSTM1
Diyu	MOL000422	kaempferol	GSTM2
Diyu	MOL000422	kaempferol	AKR1C3
Diyu	MOL000422	kaempferol	SLPI
Diyu	MOL005399	alexandrin_qt	PGR
Diyu	MOL005853	methyl-2,3,6-tri-O-galloyl-β-D-glucopyranoside	PTGS1
Diyu	MOL005853	methyl-2,3,6-tri-O-galloyl-β-D-glucopyranoside	PTGS2
Diyu	MOL005853	methyl-2,3,6-tri-O-galloyl-β-D-glucopyranoside	HSP90AA2P
Diyu	MOL005858	3,7,8-Tri-O-methylellagic acid	ESR1
Diyu	MOL005858	3,7,8-Tri-O-methylellagic acid	AR
Diyu	MOL005858	3,7,8-Tri-O-methylellagic acid	PGR
Diyu	MOL005864	methyl-6-O-galloyl-β-D-glucopyranoside	NR3C1
Diyu	MOL005869	daucostero_qt	PGR
Diyu	MOL005869	daucostero_qt	NCOA2
Diyu	MOL000098	quercetin	PTGS1
Diyu	MOL000098	quercetin	AR
Diyu	MOL000098	quercetin	PPARG
Diyu	MOL000098	quercetin	PTGS2
Diyu	MOL000098	quercetin	HSP90AA2P
Diyu	MOL000098	quercetin	NCOA2
Diyu	MOL000098	quercetin	DPP4
Diyu	MOL000098	quercetin	AKR1B1
Diyu	MOL000098	quercetin	PRSS1
Diyu	MOL000098	quercetin	KCNH2
Diyu	MOL000098	quercetin	SCN5A
Diyu	MOL000098	quercetin	ADRB2
Diyu	MOL000098	quercetin	MMP3
Diyu	MOL000098	quercetin	F7
Diyu	MOL000098	quercetin	RXRA
Diyu	MOL000098	quercetin	COLQ
Diyu	MOL000098	quercetin	GABRA1
Diyu	MOL000098	quercetin	MAOB
Diyu	MOL000098	quercetin	RELA
Diyu	MOL000098	quercetin	EGFR
Diyu	MOL000098	quercetin	AKT1
Diyu	MOL000098	quercetin	VEGFA
Diyu	MOL000098	quercetin	CCND1
Diyu	MOL000098	quercetin	BCL2
Diyu	MOL000098	quercetin	BCL2L1
Diyu	MOL000098	quercetin	FOS
Diyu	MOL000098	quercetin	CDKN1A
Diyu	MOL000098	quercetin	EIF6
Diyu	MOL000098	quercetin	BAX
Diyu	MOL000098	quercetin	CASP9
Diyu	MOL000098	quercetin	PLAU
Diyu	MOL000098	quercetin	MMP2
Diyu	MOL000098	quercetin	MMP9
Diyu	MOL000098	quercetin	MAPK1
Diyu	MOL000098	quercetin	IL10
Diyu	MOL000098	quercetin	EGF
Diyu	MOL000098	quercetin	RB1
Diyu	MOL000098	quercetin	TNFAIP6
Diyu	MOL000098	quercetin	IL6ST
Diyu	MOL000098	quercetin	AHSA1
Diyu	MOL000098	quercetin	CASP3
Diyu	MOL000098	quercetin	TP53
Diyu	MOL000098	quercetin	ELK1
Diyu	MOL000098	quercetin	NFKBIA
Diyu	MOL000098	quercetin	POR
Diyu	MOL000098	quercetin	ODC1
Diyu	MOL000098	quercetin	CASP8
Diyu	MOL000098	quercetin	TOP1
Diyu	MOL000098	quercetin	RAF1
Diyu	MOL000098	quercetin	SOD1
Diyu	MOL000098	quercetin	PRKCA
Diyu	MOL000098	quercetin	MMP1
Diyu	MOL000098	quercetin	HIF1A
Diyu	MOL000098	quercetin	STAT1
Diyu	MOL000098	quercetin	RUNX1T1
Diyu	MOL000098	quercetin	CDK1
Diyu	MOL000098	quercetin	HSPA5
Diyu	MOL000098	quercetin	ERBB2
Diyu	MOL000098	quercetin	PPARG
Diyu	MOL000098	quercetin	ACACA
Diyu	MOL000098	quercetin	HMOX1
Diyu	MOL000098	quercetin	CYP3A4
Diyu	MOL000098	quercetin	CYP1A2
Diyu	MOL000098	quercetin	CAV1
Diyu	MOL000098	quercetin	MYC
Diyu	MOL000098	quercetin	F3
Diyu	MOL000098	quercetin	GJA1
Diyu	MOL000098	quercetin	CYP1A1
Diyu	MOL000098	quercetin	ICAM1
Diyu	MOL000098	quercetin	IL1B
Diyu	MOL000098	quercetin	CCL2
Diyu	MOL000098	quercetin	SELE
Diyu	MOL000098	quercetin	VCAM1
Diyu	MOL000098	quercetin	PTGER3
Diyu	MOL000098	quercetin	CXCL8
Diyu	MOL000098	quercetin	PRKCB
Diyu	MOL000098	quercetin	BIRC5
Diyu	MOL000098	quercetin	DUOX2
Diyu	MOL000098	quercetin	NOS3
Diyu	MOL000098	quercetin	HSPB1
Diyu	MOL000098	quercetin	SULT1E1
Diyu	MOL000098	quercetin	IL2RA
Diyu	MOL000098	quercetin	NR1I2
Diyu	MOL000098	quercetin	CYP1B1
Diyu	MOL000098	quercetin	CCNB1
Diyu	MOL000098	quercetin	PLAT
Diyu	MOL000098	quercetin	THBD
Diyu	MOL000098	quercetin	SERPINE1
Diyu	MOL000098	quercetin	COL1A1
Diyu	MOL000098	quercetin	IFNG
Diyu	MOL000098	quercetin	ALOX5
Diyu	MOL000098	quercetin	IL1A
Diyu	MOL000098	quercetin	MPO
Diyu	MOL000098	quercetin	TOP2A
Diyu	MOL000098	quercetin	NCF1
Diyu	MOL000098	quercetin	ABCG2
Diyu	MOL000098	quercetin	HAS2
Diyu	MOL000098	quercetin	GSTP1
Diyu	MOL000098	quercetin	NFE2L2
Diyu	MOL000098	quercetin	NQO1
Diyu	MOL000098	quercetin	PARP1
Diyu	MOL000098	quercetin	AHR
Diyu	MOL000098	quercetin	PSMD3
Diyu	MOL000098	quercetin	SLC2A4
Diyu	MOL000098	quercetin	COL3A1
Diyu	MOL000098	quercetin	CXCL11
Diyu	MOL000098	quercetin	CXCL2
Diyu	MOL000098	quercetin	DCAF5
Diyu	MOL000098	quercetin	NR1I3
Diyu	MOL000098	quercetin	CHEK2
Diyu	MOL000098	quercetin	INSR
Diyu	MOL000098	quercetin	CLDN4
Diyu	MOL000098	quercetin	PPARA
Diyu	MOL000098	quercetin	PPARD
Diyu	MOL000098	quercetin	HSF1
Diyu	MOL000098	quercetin	CXCL10
Diyu	MOL000098	quercetin	CHUK
Diyu	MOL000098	quercetin	SPP1
Diyu	MOL000098	quercetin	RUNX2
Diyu	MOL000098	quercetin	RASSF1
Diyu	MOL000098	quercetin	E2F1
Diyu	MOL000098	quercetin	E2F2
Diyu	MOL000098	quercetin	ACP3
Diyu	MOL000098	quercetin	CTSD
Diyu	MOL000098	quercetin	IGFBP3
Diyu	MOL000098	quercetin	IGF2
Diyu	MOL000098	quercetin	CD40LG
Diyu	MOL000098	quercetin	IRF1
Diyu	MOL000098	quercetin	ERBB3
Diyu	MOL000098	quercetin	PON1
Diyu	MOL000098	quercetin	DIO1
Diyu	MOL000098	quercetin	PCOLCE
Diyu	MOL000098	quercetin	NPEPPS
Diyu	MOL000098	quercetin	HK2
Diyu	MOL000098	quercetin	RASA1
Diyu	MOL000098	quercetin	GSTM1
Diyu	MOL000098	quercetin	GSTM2
Gancao	MOL001484	Inermine	PTGS1
Gancao	MOL001484	Inermine	CHRM3
Gancao	MOL001484	Inermine	SCN5A
Gancao	MOL001484	Inermine	PTGS2
Gancao	MOL001484	Inermine	HTR3A
Gancao	MOL001484	Inermine	RXRA
Gancao	MOL001484	Inermine	ADRA1B
Gancao	MOL001484	Inermine	ADRA1D
Gancao	MOL001484	Inermine	IGHG1
Gancao	MOL001484	Inermine	PRSS1
Gancao	MOL001484	Inermine	CAMSAP3
Gancao	MOL001484	Inermine	CHRM1
Gancao	MOL001484	Inermine	ADRB2
Gancao	MOL001484	Inermine	OPRM1
Gancao	MOL001484	Inermine	HSP90AA2P
Gancao	MOL001792	DFV	PTGS1
Gancao	MOL001792	DFV	ESR1
Gancao	MOL001792	DFV	PTGS2
Gancao	MOL001792	DFV	RXRA
Gancao	MOL001792	DFV	ADRB2
Gancao	MOL001792	DFV	HSP90AA2P
Gancao	MOL001792	DFV	DPEP1
Gancao	MOL001792	DFV	MAOB
Gancao	MOL001792	DFV	SLC6A4
Gancao	MOL001792	DFV	PKIA
Gancao	MOL000211	Mairin	PGR
Gancao	MOL002311	Glycyrol	NOS2
Gancao	MOL002311	Glycyrol	ESR1
Gancao	MOL002311	Glycyrol	PPARG
Gancao	MOL002311	Glycyrol	PTGS2
Gancao	MOL002311	Glycyrol	KDR
Gancao	MOL002311	Glycyrol	MAPK14
Gancao	MOL002311	Glycyrol	GSK3B
Gancao	MOL002311	Glycyrol	CHEK1
Gancao	MOL002311	Glycyrol	CCNA2
Gancao	MOL000239	Jaranol	NOS2
Gancao	MOL000239	Jaranol	PTGS1
Gancao	MOL000239	Jaranol	AR
Gancao	MOL000239	Jaranol	SCN5A
Gancao	MOL000239	Jaranol	PTGS2
Gancao	MOL000239	Jaranol	ESR2
Gancao	MOL000239	Jaranol	DPP4
Gancao	MOL000239	Jaranol	HSP90AA2P
Gancao	MOL000239	Jaranol	CDK2
Gancao	MOL000239	Jaranol	CHEK1
Gancao	MOL000239	Jaranol	PRSS1
Gancao	MOL000239	Jaranol	NCOA2
Gancao	MOL000239	Jaranol	CAMSAP3
Gancao	MOL002565	Medicarpin	NOS2
Gancao	MOL002565	Medicarpin	PTGS1
Gancao	MOL002565	Medicarpin	DRD1
Gancao	MOL002565	Medicarpin	CHRM3
Gancao	MOL002565	Medicarpin	CHRM1
Gancao	MOL002565	Medicarpin	ESR1
Gancao	MOL002565	Medicarpin	SCN5A
Gancao	MOL002565	Medicarpin	CHRM5
Gancao	MOL002565	Medicarpin	PTGS2
Gancao	MOL002565	Medicarpin	CHRM4
Gancao	MOL002565	Medicarpin	RXRA
Gancao	MOL002565	Medicarpin	ADRA1A
Gancao	MOL002565	Medicarpin	CHRM2
Gancao	MOL002565	Medicarpin	ADRA1B
Gancao	MOL002565	Medicarpin	SLC6A3
Gancao	MOL002565	Medicarpin	ADRB2
Gancao	MOL002565	Medicarpin	SLC6A4
Gancao	MOL002565	Medicarpin	OPRM1
Gancao	MOL002565	Medicarpin	ESR2
Gancao	MOL002565	Medicarpin	DPP4
Gancao	MOL002565	Medicarpin	MAPK10
Gancao	MOL002565	Medicarpin	HSP90AA2P
Gancao	MOL002565	Medicarpin	CDK2
Gancao	MOL002565	Medicarpin	PRSS1
Gancao	MOL002565	Medicarpin	CCNA2
Gancao	MOL002565	Medicarpin	CAMSAP3
Gancao	MOL002565	Medicarpin	OPRD1
Gancao	MOL002565	Medicarpin	ADRA1D
Gancao	MOL000354	isorhamnetin	NOS2
Gancao	MOL000354	isorhamnetin	PTGS1
Gancao	MOL000354	isorhamnetin	ESR1
Gancao	MOL000354	isorhamnetin	AR
Gancao	MOL000354	isorhamnetin	PPARG
Gancao	MOL000354	isorhamnetin	PTGS2
Gancao	MOL000354	isorhamnetin	ESR2
Gancao	MOL000354	isorhamnetin	DPP4
Gancao	MOL000354	isorhamnetin	MAPK14
Gancao	MOL000354	isorhamnetin	GSK3B
Gancao	MOL000354	isorhamnetin	HSP90AA2P
Gancao	MOL000354	isorhamnetin	CDK2
Gancao	MOL000354	isorhamnetin	PRSS1
Gancao	MOL000354	isorhamnetin	CCNA2
Gancao	MOL000354	isorhamnetin	NCOA2
Gancao	MOL000354	isorhamnetin	CAMSAP3
Gancao	MOL000354	isorhamnetin	PYGM
Gancao	MOL000354	isorhamnetin	PPARD
Gancao	MOL000354	isorhamnetin	CHEK1
Gancao	MOL000354	isorhamnetin	AKR1B1
Gancao	MOL000354	isorhamnetin	NCOA1
Gancao	MOL000354	isorhamnetin	F7
Gancao	MOL000354	isorhamnetin	COLQ
Gancao	MOL000354	isorhamnetin	GABRA1
Gancao	MOL000354	isorhamnetin	MAOB
Gancao	MOL000354	isorhamnetin	GRIA2
Gancao	MOL000354	isorhamnetin	RELA
Gancao	MOL000354	isorhamnetin	NCF1
Gancao	MOL000354	isorhamnetin	OLR1
Gancao	MOL000359	sitosterol	PGR
Gancao	MOL000359	sitosterol	NCOA2
Gancao	MOL000359	sitosterol	NR3C2
Gancao	MOL003656	Lupiwighteone	NOS2
Gancao	MOL003656	Lupiwighteone	ESR1
Gancao	MOL003656	Lupiwighteone	AR
Gancao	MOL003656	Lupiwighteone	SCN5A
Gancao	MOL003656	Lupiwighteone	PPARG
Gancao	MOL003656	Lupiwighteone	PTGS2
Gancao	MOL003656	Lupiwighteone	ESR2
Gancao	MOL003656	Lupiwighteone	DPP4
Gancao	MOL003656	Lupiwighteone	MAPK14
Gancao	MOL003656	Lupiwighteone	GSK3B
Gancao	MOL003656	Lupiwighteone	HSP90AA2P
Gancao	MOL003656	Lupiwighteone	CDK2
Gancao	MOL003656	Lupiwighteone	CHEK1
Gancao	MOL003656	Lupiwighteone	PRSS1
Gancao	MOL003656	Lupiwighteone	CCNA2
Gancao	MOL003656	Lupiwighteone	NCOA2
Gancao	MOL003656	Lupiwighteone	CAMSAP3
Gancao	MOL003896	7-Methoxy-2-methyl isoflavone	NOS2
Gancao	MOL003896	7-Methoxy-2-methyl isoflavone	PTGS1
Gancao	MOL003896	7-Methoxy-2-methyl isoflavone	DRD1
Gancao	MOL003896	7-Methoxy-2-methyl isoflavone	CHRM3
Gancao	MOL003896	7-Methoxy-2-methyl isoflavone	CHRM1
Gancao	MOL003896	7-Methoxy-2-methyl isoflavone	ESR1
Gancao	MOL003896	7-Methoxy-2-methyl isoflavone	AR
Gancao	MOL003896	7-Methoxy-2-methyl isoflavone	ADRB1
Gancao	MOL003896	7-Methoxy-2-methyl isoflavone	SCN5A
Gancao	MOL003896	7-Methoxy-2-methyl isoflavone	PPARG
Gancao	MOL003896	7-Methoxy-2-methyl isoflavone	PTGS2
Gancao	MOL003896	7-Methoxy-2-methyl isoflavone	RXRA
Gancao	MOL003896	7-Methoxy-2-methyl isoflavone	COLQ
Gancao	MOL003896	7-Methoxy-2-methyl isoflavone	ADRA1B
Gancao	MOL003896	7-Methoxy-2-methyl isoflavone	SLC6A3
Gancao	MOL003896	7-Methoxy-2-methyl isoflavone	ADRB2
Gancao	MOL003896	7-Methoxy-2-methyl isoflavone	ADRA1D
Gancao	MOL003896	7-Methoxy-2-methyl isoflavone	SLC6A4
Gancao	MOL003896	7-Methoxy-2-methyl isoflavone	ESR2
Gancao	MOL003896	7-Methoxy-2-methyl isoflavone	GABRA1
Gancao	MOL003896	7-Methoxy-2-methyl isoflavone	DPP4
Gancao	MOL003896	7-Methoxy-2-methyl isoflavone	MAPK14
Gancao	MOL003896	7-Methoxy-2-methyl isoflavone	GSK3B
Gancao	MOL003896	7-Methoxy-2-methyl isoflavone	HSP90AA2P
Gancao	MOL003896	7-Methoxy-2-methyl isoflavone	CDK2
Gancao	MOL003896	7-Methoxy-2-methyl isoflavone	LTA4H
Gancao	MOL003896	7-Methoxy-2-methyl isoflavone	MAOB
Gancao	MOL003896	7-Methoxy-2-methyl isoflavone	CHEK1
Gancao	MOL003896	7-Methoxy-2-methyl isoflavone	IGHG1
Gancao	MOL003896	7-Methoxy-2-methyl isoflavone	PRSS1
Gancao	MOL003896	7-Methoxy-2-methyl isoflavone	CCNA2
Gancao	MOL003896	7-Methoxy-2-methyl isoflavone	NCOA1
Gancao	MOL003896	7-Methoxy-2-methyl isoflavone	PKIA
Gancao	MOL003896	7-Methoxy-2-methyl isoflavone	CAMSAP3
Gancao	MOL003896	7-Methoxy-2-methyl isoflavone	CHRM5
Gancao	MOL003896	7-Methoxy-2-methyl isoflavone	OPRM1
Gancao	MOL003896	7-Methoxy-2-methyl isoflavone	NCOA2
Gancao	MOL000392	formononetin	NOS2
Gancao	MOL000392	formononetin	PTGS1
Gancao	MOL000392	formononetin	CHRM1
Gancao	MOL000392	formononetin	ESR1
Gancao	MOL000392	formononetin	AR
Gancao	MOL000392	formononetin	PPARG
Gancao	MOL000392	formononetin	PTGS2
Gancao	MOL000392	formononetin	RXRA
Gancao	MOL000392	formononetin	ADRA1A
Gancao	MOL000392	formononetin	SLC6A3
Gancao	MOL000392	formononetin	ADRB2
Gancao	MOL000392	formononetin	SLC6A4
Gancao	MOL000392	formononetin	ESR2
Gancao	MOL000392	formononetin	DPP4
Gancao	MOL000392	formononetin	MAPK14
Gancao	MOL000392	formononetin	GSK3B
Gancao	MOL000392	formononetin	HSP90AA2P
Gancao	MOL000392	formononetin	CDK2
Gancao	MOL000392	formononetin	MAOB
Gancao	MOL000392	formononetin	CHEK1
Gancao	MOL000392	formononetin	PRSS1
Gancao	MOL000392	formononetin	CCNA2
Gancao	MOL000392	formononetin	CAMSAP3
Gancao	MOL000392	formononetin	PKIA
Gancao	MOL000392	formononetin	COLQ
Gancao	MOL000392	formononetin	DPEP1
Gancao	MOL000392	formononetin	PPARG
Gancao	MOL000392	formononetin	IL4
Gancao	MOL000392	formononetin	ATP5F1B
Gancao	MOL000392	formononetin	HSD3B2
Gancao	MOL000392	formononetin	HSD3B1
Gancao	MOL000417	Calycosin	NOS2
Gancao	MOL000417	Calycosin	PTGS1
Gancao	MOL000417	Calycosin	ESR1
Gancao	MOL000417	Calycosin	AR
Gancao	MOL000417	Calycosin	PPARG
Gancao	MOL000417	Calycosin	PTGS2
Gancao	MOL000417	Calycosin	RXRA
Gancao	MOL000417	Calycosin	ESR2
Gancao	MOL000417	Calycosin	DPP4
Gancao	MOL000417	Calycosin	MAPK14
Gancao	MOL000417	Calycosin	GSK3B
Gancao	MOL000417	Calycosin	HSP90AA2P
Gancao	MOL000417	Calycosin	CDK2
Gancao	MOL000417	Calycosin	CHEK1
Gancao	MOL000417	Calycosin	PRSS1
Gancao	MOL000417	Calycosin	CCNA2
Gancao	MOL000417	Calycosin	NCOA2
Gancao	MOL000417	Calycosin	CAMSAP3
Gancao	MOL000417	Calycosin	ADRB2
Gancao	MOL000422	kaempferol	NOS2
Gancao	MOL000422	kaempferol	PTGS1
Gancao	MOL000422	kaempferol	AR
Gancao	MOL000422	kaempferol	PPARG
Gancao	MOL000422	kaempferol	PTGS2
Gancao	MOL000422	kaempferol	HSP90AA2P
Gancao	MOL000422	kaempferol	NCOA2
Gancao	MOL000422	kaempferol	DPP4
Gancao	MOL000422	kaempferol	PRSS1
Gancao	MOL000422	kaempferol	PGR
Gancao	MOL000422	kaempferol	CHRM1
Gancao	MOL000422	kaempferol	COLQ
Gancao	MOL000422	kaempferol	SLC6A2
Gancao	MOL000422	kaempferol	CHRM2
Gancao	MOL000422	kaempferol	ADRA1B
Gancao	MOL000422	kaempferol	GABRA1
Gancao	MOL000422	kaempferol	F7
Gancao	MOL000422	kaempferol	CAMSAP3
Gancao	MOL000422	kaempferol	RELA
Gancao	MOL000422	kaempferol	IKBKB
Gancao	MOL000422	kaempferol	AKT1
Gancao	MOL000422	kaempferol	BCL2
Gancao	MOL000422	kaempferol	BAX
Gancao	MOL000422	kaempferol	TNFAIP6
Gancao	MOL000422	kaempferol	AHSA1
Gancao	MOL000422	kaempferol	CASP3
Gancao	MOL000422	kaempferol	MAPK8
Gancao	MOL000422	kaempferol	MMP1
Gancao	MOL000422	kaempferol	STAT1
Gancao	MOL000422	kaempferol	CDK1
Gancao	MOL000422	kaempferol	PPARG
Gancao	MOL000422	kaempferol	HMOX1
Gancao	MOL000422	kaempferol	CYP3A4
Gancao	MOL000422	kaempferol	CYP1A2
Gancao	MOL000422	kaempferol	CYP1A1
Gancao	MOL000422	kaempferol	ICAM1
Gancao	MOL000422	kaempferol	SELE
Gancao	MOL000422	kaempferol	VCAM1
Gancao	MOL000422	kaempferol	NR1I2
Gancao	MOL000422	kaempferol	CYP1B1
Gancao	MOL000422	kaempferol	ALOX5
Gancao	MOL000422	kaempferol	HAS2
Gancao	MOL000422	kaempferol	GSTP1
Gancao	MOL000422	kaempferol	AHR
Gancao	MOL000422	kaempferol	PSMD3
Gancao	MOL000422	kaempferol	SLC2A4
Gancao	MOL000422	kaempferol	NR1I3
Gancao	MOL000422	kaempferol	INSR
Gancao	MOL000422	kaempferol	DIO1
Gancao	MOL000422	kaempferol	PPP3CA
Gancao	MOL000422	kaempferol	GSTM1
Gancao	MOL000422	kaempferol	GSTM2
Gancao	MOL000422	kaempferol	AKR1C3
Gancao	MOL000422	kaempferol	SLPI
Gancao	MOL004328	naringenin	PTGS1
Gancao	MOL004328	naringenin	ESR1
Gancao	MOL004328	naringenin	PTGS2
Gancao	MOL004328	naringenin	HSP90AA2P
Gancao	MOL004328	naringenin	DPEP1
Gancao	MOL004328	naringenin	RELA
Gancao	MOL004328	naringenin	AKT1
Gancao	MOL004328	naringenin	BCL2
Gancao	MOL004328	naringenin	MAPK3
Gancao	MOL004328	naringenin	MAPK1
Gancao	MOL004328	naringenin	CASP3
Gancao	MOL004328	naringenin	FASN
Gancao	MOL004328	naringenin	LDLR
Gancao	MOL004328	naringenin	BAD
Gancao	MOL004328	naringenin	SOD1
Gancao	MOL004328	naringenin	CAT
Gancao	MOL004328	naringenin	PPARG
Gancao	MOL004328	naringenin	MTTP
Gancao	MOL004328	naringenin	APOB
Gancao	MOL004328	naringenin	PLB1
Gancao	MOL004328	naringenin	HMGCR
Gancao	MOL004328	naringenin	CYP19A1
Gancao	MOL004328	naringenin	GSTP1
Gancao	MOL004328	naringenin	UGT1A1
Gancao	MOL004328	naringenin	PPARA
Gancao	MOL004328	naringenin	SREBF1
Gancao	MOL004328	naringenin	GSR
Gancao	MOL004328	naringenin	ABCC1
Gancao	MOL004328	naringenin	ADIPOR2
Gancao	MOL004328	naringenin	SOAT2
Gancao	MOL004328	naringenin	AKR1C1
Gancao	MOL004328	naringenin	GOT1
Gancao	MOL004328	naringenin	ABAT
Gancao	MOL004328	naringenin	CES1
Gancao	MOL004328	naringenin	SOAT1
Gancao	MOL004805	(2S)-2-[4-hydroxy-3-(3-methylbut-2-enyl)phenyl]-8,8-dimethyl-2,3-dihydropyrano[2,3-f]chromen-4-one	NOS2
Gancao	MOL004805	(2S)-2-[4-hydroxy-3-(3-methylbut-2-enyl)phenyl]-8,8-dimethyl-2,3-dihydropyrano[2,3-f]chromen-4-one	KCNH2
Gancao	MOL004805	(2S)-2-[4-hydroxy-3-(3-methylbut-2-enyl)phenyl]-8,8-dimethyl-2,3-dihydropyrano[2,3-f]chromen-4-one	ESR1
Gancao	MOL004805	(2S)-2-[4-hydroxy-3-(3-methylbut-2-enyl)phenyl]-8,8-dimethyl-2,3-dihydropyrano[2,3-f]chromen-4-one	AR
Gancao	MOL004805	(2S)-2-[4-hydroxy-3-(3-methylbut-2-enyl)phenyl]-8,8-dimethyl-2,3-dihydropyrano[2,3-f]chromen-4-one	PPARG
Gancao	MOL004805	(2S)-2-[4-hydroxy-3-(3-methylbut-2-enyl)phenyl]-8,8-dimethyl-2,3-dihydropyrano[2,3-f]chromen-4-one	PTGS2
Gancao	MOL004805	(2S)-2-[4-hydroxy-3-(3-methylbut-2-enyl)phenyl]-8,8-dimethyl-2,3-dihydropyrano[2,3-f]chromen-4-one	ESR2
Gancao	MOL004805	(2S)-2-[4-hydroxy-3-(3-methylbut-2-enyl)phenyl]-8,8-dimethyl-2,3-dihydropyrano[2,3-f]chromen-4-one	MAPK14
Gancao	MOL004805	(2S)-2-[4-hydroxy-3-(3-methylbut-2-enyl)phenyl]-8,8-dimethyl-2,3-dihydropyrano[2,3-f]chromen-4-one	GSK3B
Gancao	MOL004805	(2S)-2-[4-hydroxy-3-(3-methylbut-2-enyl)phenyl]-8,8-dimethyl-2,3-dihydropyrano[2,3-f]chromen-4-one	CAMSAP3
Gancao	MOL004806	euchrenone	NOS2
Gancao	MOL004806	euchrenone	KCNH2
Gancao	MOL004806	euchrenone	ESR1
Gancao	MOL004806	euchrenone	SCN5A
Gancao	MOL004806	euchrenone	PTGS2
Gancao	MOL004806	euchrenone	ESR2
Gancao	MOL004806	euchrenone	BACE1
Gancao	MOL004806	euchrenone	CAMSAP3
Gancao	MOL004808	glyasperin B	NOS2
Gancao	MOL004808	glyasperin B	ESR1
Gancao	MOL004808	glyasperin B	AR
Gancao	MOL004808	glyasperin B	PPARG
Gancao	MOL004808	glyasperin B	PTGS2
Gancao	MOL004808	glyasperin B	F7
Gancao	MOL004808	glyasperin B	KDR
Gancao	MOL004808	glyasperin B	COLQ
Gancao	MOL004808	glyasperin B	ESR2
Gancao	MOL004808	glyasperin B	DPP4
Gancao	MOL004808	glyasperin B	GSK3B
Gancao	MOL004808	glyasperin B	HSP90AA2P
Gancao	MOL004808	glyasperin B	CDK2
Gancao	MOL004808	glyasperin B	PRSS1
Gancao	MOL004808	glyasperin B	CCNA2
Gancao	MOL004808	glyasperin B	NCOA2
Gancao	MOL004808	glyasperin B	CAMSAP3
Gancao	MOL004810	glyasperin F	NOS2
Gancao	MOL004810	glyasperin F	PTGS1
Gancao	MOL004810	glyasperin F	ESR1
Gancao	MOL004810	glyasperin F	AR
Gancao	MOL004810	glyasperin F	SCN5A
Gancao	MOL004810	glyasperin F	PPARG
Gancao	MOL004810	glyasperin F	PTGS2
Gancao	MOL004810	glyasperin F	ESR2
Gancao	MOL004810	glyasperin F	MAPK14
Gancao	MOL004810	glyasperin F	GSK3B
Gancao	MOL004810	glyasperin F	HSP90AA2P
Gancao	MOL004810	glyasperin F	CDK2
Gancao	MOL004810	glyasperin F	PRSS1
Gancao	MOL004810	glyasperin F	CCNA2
Gancao	MOL004810	glyasperin F	CAMSAP3
Gancao	MOL004811	Glyasperin C	NOS2
Gancao	MOL004811	Glyasperin C	KCNH2
Gancao	MOL004811	Glyasperin C	ESR1
Gancao	MOL004811	Glyasperin C	AR
Gancao	MOL004811	Glyasperin C	SCN5A
Gancao	MOL004811	Glyasperin C	PPARG
Gancao	MOL004811	Glyasperin C	PTGS2
Gancao	MOL004811	Glyasperin C	RXRA
Gancao	MOL004811	Glyasperin C	COLQ
Gancao	MOL004811	Glyasperin C	ESR2
Gancao	MOL004811	Glyasperin C	DPP4
Gancao	MOL004811	Glyasperin C	MAPK14
Gancao	MOL004811	Glyasperin C	GSK3B
Gancao	MOL004811	Glyasperin C	HSP90AA2P
Gancao	MOL004811	Glyasperin C	CDK2
Gancao	MOL004811	Glyasperin C	CHEK1
Gancao	MOL004811	Glyasperin C	PRSS1
Gancao	MOL004811	Glyasperin C	CCNA2
Gancao	MOL004811	Glyasperin C	NCOA2
Gancao	MOL004811	Glyasperin C	CAMSAP3
Gancao	MOL004814	Isotrifoliol	NOS2
Gancao	MOL004814	Isotrifoliol	ESR1
Gancao	MOL004814	Isotrifoliol	AR
Gancao	MOL004814	Isotrifoliol	PTGS2
Gancao	MOL004814	Isotrifoliol	ESR2
Gancao	MOL004814	Isotrifoliol	MAPK14
Gancao	MOL004814	Isotrifoliol	GSK3B
Gancao	MOL004814	Isotrifoliol	HSP90AA2P
Gancao	MOL004814	Isotrifoliol	CDK2
Gancao	MOL004814	Isotrifoliol	CHEK1
Gancao	MOL004814	Isotrifoliol	CCNA2
Gancao	MOL004815	(E)-1-(2,4-dihydroxyphenyl)-3-(2,2-dimethylchromen-6-yl)prop-2-en-1-one	NOS2
Gancao	MOL004815	(E)-1-(2,4-dihydroxyphenyl)-3-(2,2-dimethylchromen-6-yl)prop-2-en-1-one	PTGS1
Gancao	MOL004815	(E)-1-(2,4-dihydroxyphenyl)-3-(2,2-dimethylchromen-6-yl)prop-2-en-1-one	ESR1
Gancao	MOL004815	(E)-1-(2,4-dihydroxyphenyl)-3-(2,2-dimethylchromen-6-yl)prop-2-en-1-one	AR
Gancao	MOL004815	(E)-1-(2,4-dihydroxyphenyl)-3-(2,2-dimethylchromen-6-yl)prop-2-en-1-one	SCN5A
Gancao	MOL004815	(E)-1-(2,4-dihydroxyphenyl)-3-(2,2-dimethylchromen-6-yl)prop-2-en-1-one	PPARG
Gancao	MOL004815	(E)-1-(2,4-dihydroxyphenyl)-3-(2,2-dimethylchromen-6-yl)prop-2-en-1-one	PTGS2
Gancao	MOL004815	(E)-1-(2,4-dihydroxyphenyl)-3-(2,2-dimethylchromen-6-yl)prop-2-en-1-one	CA2
Gancao	MOL004815	(E)-1-(2,4-dihydroxyphenyl)-3-(2,2-dimethylchromen-6-yl)prop-2-en-1-one	RXRA
Gancao	MOL004815	(E)-1-(2,4-dihydroxyphenyl)-3-(2,2-dimethylchromen-6-yl)prop-2-en-1-one	ADRA1B
Gancao	MOL004815	(E)-1-(2,4-dihydroxyphenyl)-3-(2,2-dimethylchromen-6-yl)prop-2-en-1-one	ESR2
Gancao	MOL004815	(E)-1-(2,4-dihydroxyphenyl)-3-(2,2-dimethylchromen-6-yl)prop-2-en-1-one	MAPK14
Gancao	MOL004815	(E)-1-(2,4-dihydroxyphenyl)-3-(2,2-dimethylchromen-6-yl)prop-2-en-1-one	GSK3B
Gancao	MOL004815	(E)-1-(2,4-dihydroxyphenyl)-3-(2,2-dimethylchromen-6-yl)prop-2-en-1-one	CDK2
Gancao	MOL004815	(E)-1-(2,4-dihydroxyphenyl)-3-(2,2-dimethylchromen-6-yl)prop-2-en-1-one	CHEK1
Gancao	MOL004815	(E)-1-(2,4-dihydroxyphenyl)-3-(2,2-dimethylchromen-6-yl)prop-2-en-1-one	CCNA2
Gancao	MOL004815	(E)-1-(2,4-dihydroxyphenyl)-3-(2,2-dimethylchromen-6-yl)prop-2-en-1-one	NCOA2
Gancao	MOL004815	(E)-1-(2,4-dihydroxyphenyl)-3-(2,2-dimethylchromen-6-yl)prop-2-en-1-one	CAMSAP3
Gancao	MOL004820	kanzonols W	NOS2
Gancao	MOL004820	kanzonols W	PTGS1
Gancao	MOL004820	kanzonols W	ESR1
Gancao	MOL004820	kanzonols W	AR
Gancao	MOL004820	kanzonols W	SCN5A
Gancao	MOL004820	kanzonols W	PPARG
Gancao	MOL004820	kanzonols W	PTGS2
Gancao	MOL004820	kanzonols W	RXRA
Gancao	MOL004820	kanzonols W	ESR2
Gancao	MOL004820	kanzonols W	MAPK14
Gancao	MOL004820	kanzonols W	GSK3B
Gancao	MOL004820	kanzonols W	CDK2
Gancao	MOL004820	kanzonols W	CHEK1
Gancao	MOL004820	kanzonols W	PRSS1
Gancao	MOL004820	kanzonols W	CCNA2
Gancao	MOL004820	kanzonols W	NCOA2
Gancao	MOL004820	kanzonols W	NCOA1
Gancao	MOL004820	kanzonols W	CAMSAP3
Gancao	MOL004824	(2S)-6-(2,4-dihydroxyphenyl)-2-(2-hydroxypropan-2-yl)-4-methoxy-2,3-dihydrofuro[3,2-g]chromen-7-one	NOS2
Gancao	MOL004824	(2S)-6-(2,4-dihydroxyphenyl)-2-(2-hydroxypropan-2-yl)-4-methoxy-2,3-dihydrofuro[3,2-g]chromen-7-one	ESR1
Gancao	MOL004824	(2S)-6-(2,4-dihydroxyphenyl)-2-(2-hydroxypropan-2-yl)-4-methoxy-2,3-dihydrofuro[3,2-g]chromen-7-one	AR
Gancao	MOL004824	(2S)-6-(2,4-dihydroxyphenyl)-2-(2-hydroxypropan-2-yl)-4-methoxy-2,3-dihydrofuro[3,2-g]chromen-7-one	PPARG
Gancao	MOL004824	(2S)-6-(2,4-dihydroxyphenyl)-2-(2-hydroxypropan-2-yl)-4-methoxy-2,3-dihydrofuro[3,2-g]chromen-7-one	PTGS2
Gancao	MOL004824	(2S)-6-(2,4-dihydroxyphenyl)-2-(2-hydroxypropan-2-yl)-4-methoxy-2,3-dihydrofuro[3,2-g]chromen-7-one	F7
Gancao	MOL004824	(2S)-6-(2,4-dihydroxyphenyl)-2-(2-hydroxypropan-2-yl)-4-methoxy-2,3-dihydrofuro[3,2-g]chromen-7-one	KDR
Gancao	MOL004824	(2S)-6-(2,4-dihydroxyphenyl)-2-(2-hydroxypropan-2-yl)-4-methoxy-2,3-dihydrofuro[3,2-g]chromen-7-one	COLQ
Gancao	MOL004824	(2S)-6-(2,4-dihydroxyphenyl)-2-(2-hydroxypropan-2-yl)-4-methoxy-2,3-dihydrofuro[3,2-g]chromen-7-one	ESR2
Gancao	MOL004824	(2S)-6-(2,4-dihydroxyphenyl)-2-(2-hydroxypropan-2-yl)-4-methoxy-2,3-dihydrofuro[3,2-g]chromen-7-one	DPP4
Gancao	MOL004824	(2S)-6-(2,4-dihydroxyphenyl)-2-(2-hydroxypropan-2-yl)-4-methoxy-2,3-dihydrofuro[3,2-g]chromen-7-one	MAPK14
Gancao	MOL004824	(2S)-6-(2,4-dihydroxyphenyl)-2-(2-hydroxypropan-2-yl)-4-methoxy-2,3-dihydrofuro[3,2-g]chromen-7-one	GSK3B
Gancao	MOL004824	(2S)-6-(2,4-dihydroxyphenyl)-2-(2-hydroxypropan-2-yl)-4-methoxy-2,3-dihydrofuro[3,2-g]chromen-7-one	CDK2
Gancao	MOL004824	(2S)-6-(2,4-dihydroxyphenyl)-2-(2-hydroxypropan-2-yl)-4-methoxy-2,3-dihydrofuro[3,2-g]chromen-7-one	CHEK1
Gancao	MOL004824	(2S)-6-(2,4-dihydroxyphenyl)-2-(2-hydroxypropan-2-yl)-4-methoxy-2,3-dihydrofuro[3,2-g]chromen-7-one	PRSS1
Gancao	MOL004824	(2S)-6-(2,4-dihydroxyphenyl)-2-(2-hydroxypropan-2-yl)-4-methoxy-2,3-dihydrofuro[3,2-g]chromen-7-one	CCNA2
Gancao	MOL004824	(2S)-6-(2,4-dihydroxyphenyl)-2-(2-hydroxypropan-2-yl)-4-methoxy-2,3-dihydrofuro[3,2-g]chromen-7-one	CAMSAP3
Gancao	MOL004827	Semilicoisoflavone B	NOS2
Gancao	MOL004827	Semilicoisoflavone B	ESR1
Gancao	MOL004827	Semilicoisoflavone B	AR
Gancao	MOL004827	Semilicoisoflavone B	SCN5A
Gancao	MOL004827	Semilicoisoflavone B	PPARG
Gancao	MOL004827	Semilicoisoflavone B	PTGS2
Gancao	MOL004827	Semilicoisoflavone B	F7
Gancao	MOL004827	Semilicoisoflavone B	COLQ
Gancao	MOL004827	Semilicoisoflavone B	GSK3B
Gancao	MOL004827	Semilicoisoflavone B	HSP90AA2P
Gancao	MOL004827	Semilicoisoflavone B	CDK2
Gancao	MOL004827	Semilicoisoflavone B	CHEK1
Gancao	MOL004827	Semilicoisoflavone B	PRSS1
Gancao	MOL004827	Semilicoisoflavone B	CAMSAP3
Gancao	MOL004828	Glepidotin A	NOS2
Gancao	MOL004828	Glepidotin A	PTGS1
Gancao	MOL004828	Glepidotin A	ESR1
Gancao	MOL004828	Glepidotin A	AR
Gancao	MOL004828	Glepidotin A	SCN5A
Gancao	MOL004828	Glepidotin A	PPARG
Gancao	MOL004828	Glepidotin A	PTGS2
Gancao	MOL004828	Glepidotin A	F7
Gancao	MOL004828	Glepidotin A	KDR
Gancao	MOL004828	Glepidotin A	RXRA
Gancao	MOL004828	Glepidotin A	DPP4
Gancao	MOL004828	Glepidotin A	MAPK14
Gancao	MOL004828	Glepidotin A	GSK3B
Gancao	MOL004828	Glepidotin A	HSP90AA2P
Gancao	MOL004828	Glepidotin A	CDK2
Gancao	MOL004828	Glepidotin A	CHEK1
Gancao	MOL004828	Glepidotin A	IGHG1
Gancao	MOL004828	Glepidotin A	PRSS1
Gancao	MOL004828	Glepidotin A	CCNA2
Gancao	MOL004828	Glepidotin A	CAMSAP3
Gancao	MOL004829	Glepidotin B	PTGS1
Gancao	MOL004829	Glepidotin B	ESR1
Gancao	MOL004829	Glepidotin B	SCN5A
Gancao	MOL004829	Glepidotin B	PTGS2
Gancao	MOL004829	Glepidotin B	F7
Gancao	MOL004829	Glepidotin B	RXRA
Gancao	MOL004829	Glepidotin B	ADRA1B
Gancao	MOL004829	Glepidotin B	HSP90AA2P
Gancao	MOL004829	Glepidotin B	IGHG1
Gancao	MOL004829	Glepidotin B	NCOA1
Gancao	MOL004829	Glepidotin B	CAMSAP3
Gancao	MOL004833	Phaseolinisoflavan	NOS2
Gancao	MOL004833	Phaseolinisoflavan	CHRM1
Gancao	MOL004833	Phaseolinisoflavan	ESR1
Gancao	MOL004833	Phaseolinisoflavan	AR
Gancao	MOL004833	Phaseolinisoflavan	SCN5A
Gancao	MOL004833	Phaseolinisoflavan	PPARG
Gancao	MOL004833	Phaseolinisoflavan	PTGS2
Gancao	MOL004833	Phaseolinisoflavan	RXRA
Gancao	MOL004833	Phaseolinisoflavan	COLQ
Gancao	MOL004833	Phaseolinisoflavan	ADRA1B
Gancao	MOL004833	Phaseolinisoflavan	ADRB2
Gancao	MOL004833	Phaseolinisoflavan	ESR2
Gancao	MOL004833	Phaseolinisoflavan	MAPK14
Gancao	MOL004833	Phaseolinisoflavan	GSK3B
Gancao	MOL004833	Phaseolinisoflavan	CDK2
Gancao	MOL004833	Phaseolinisoflavan	CHEK1
Gancao	MOL004833	Phaseolinisoflavan	PRSS1
Gancao	MOL004833	Phaseolinisoflavan	CCNA2
Gancao	MOL004833	Phaseolinisoflavan	NCOA1
Gancao	MOL004833	Phaseolinisoflavan	CAMSAP3
Gancao	MOL004835	Glypallichalcone	NOS2
Gancao	MOL004835	Glypallichalcone	PTGS1
Gancao	MOL004835	Glypallichalcone	CHRM1
Gancao	MOL004835	Glypallichalcone	ESR1
Gancao	MOL004835	Glypallichalcone	AR
Gancao	MOL004835	Glypallichalcone	SCN5A
Gancao	MOL004835	Glypallichalcone	PPARG
Gancao	MOL004835	Glypallichalcone	PTGS2
Gancao	MOL004835	Glypallichalcone	CA2
Gancao	MOL004835	Glypallichalcone	ADRA1B
Gancao	MOL004835	Glypallichalcone	SLC6A3
Gancao	MOL004835	Glypallichalcone	ADRB2
Gancao	MOL004835	Glypallichalcone	SLC6A4
Gancao	MOL004835	Glypallichalcone	ESR2
Gancao	MOL004835	Glypallichalcone	MAPK14
Gancao	MOL004835	Glypallichalcone	GSK3B
Gancao	MOL004835	Glypallichalcone	HSP90AA2P
Gancao	MOL004835	Glypallichalcone	CDK2
Gancao	MOL004835	Glypallichalcone	LTA4H
Gancao	MOL004835	Glypallichalcone	MAOB
Gancao	MOL004835	Glypallichalcone	CHEK1
Gancao	MOL004835	Glypallichalcone	CCNA2
Gancao	MOL004835	Glypallichalcone	NCOA1
Gancao	MOL004835	Glypallichalcone	PKIA
Gancao	MOL004835	Glypallichalcone	CAMSAP3
Gancao	MOL004838	8-(6-hydroxy-2-benzofuranyl)-2,2-dimethyl-5-chromenol	NOS2
Gancao	MOL004838	8-(6-hydroxy-2-benzofuranyl)-2,2-dimethyl-5-chromenol	ESR1
Gancao	MOL004838	8-(6-hydroxy-2-benzofuranyl)-2,2-dimethyl-5-chromenol	PTGS2
Gancao	MOL004838	8-(6-hydroxy-2-benzofuranyl)-2,2-dimethyl-5-chromenol	RXRA
Gancao	MOL004838	8-(6-hydroxy-2-benzofuranyl)-2,2-dimethyl-5-chromenol	HSP90AA2P
Gancao	MOL004841	Licochalcone B	NOS2
Gancao	MOL004841	Licochalcone B	PTGS1
Gancao	MOL004841	Licochalcone B	ESR1
Gancao	MOL004841	Licochalcone B	AR
Gancao	MOL004841	Licochalcone B	PPARG
Gancao	MOL004841	Licochalcone B	PTGS2
Gancao	MOL004841	Licochalcone B	CA2
Gancao	MOL004841	Licochalcone B	ADRB2
Gancao	MOL004841	Licochalcone B	ESR2
Gancao	MOL004841	Licochalcone B	MAPK14
Gancao	MOL004841	Licochalcone B	GSK3B
Gancao	MOL004841	Licochalcone B	HSP90AA2P
Gancao	MOL004841	Licochalcone B	CDK2
Gancao	MOL004841	Licochalcone B	CHEK1
Gancao	MOL004841	Licochalcone B	CCNA2
Gancao	MOL004841	Licochalcone B	CAMSAP3
Gancao	MOL004848	licochalcone G	NOS2
Gancao	MOL004848	licochalcone G	ESR1
Gancao	MOL004848	licochalcone G	AR
Gancao	MOL004848	licochalcone G	PPARG
Gancao	MOL004848	licochalcone G	PTGS2
Gancao	MOL004848	licochalcone G	KDR
Gancao	MOL004848	licochalcone G	ESR2
Gancao	MOL004848	licochalcone G	MAPK14
Gancao	MOL004848	licochalcone G	GSK3B
Gancao	MOL004848	licochalcone G	HSP90AA2P
Gancao	MOL004848	licochalcone G	CDK2
Gancao	MOL004848	licochalcone G	IGHG1
Gancao	MOL004848	licochalcone G	CCNA2
Gancao	MOL004848	licochalcone G	NCOA2
Gancao	MOL004848	licochalcone G	CAMSAP3
Gancao	MOL004849	3-(2,4-dihydroxyphenyl)-8-(1,1-dimethylprop-2-enyl)-7-hydroxy-5-methoxy-coumarin	NOS2
Gancao	MOL004849	3-(2,4-dihydroxyphenyl)-8-(1,1-dimethylprop-2-enyl)-7-hydroxy-5-methoxy-coumarin	KCNH2
Gancao	MOL004849	3-(2,4-dihydroxyphenyl)-8-(1,1-dimethylprop-2-enyl)-7-hydroxy-5-methoxy-coumarin	ESR1
Gancao	MOL004849	3-(2,4-dihydroxyphenyl)-8-(1,1-dimethylprop-2-enyl)-7-hydroxy-5-methoxy-coumarin	AR
Gancao	MOL004849	3-(2,4-dihydroxyphenyl)-8-(1,1-dimethylprop-2-enyl)-7-hydroxy-5-methoxy-coumarin	PPARG
Gancao	MOL004849	3-(2,4-dihydroxyphenyl)-8-(1,1-dimethylprop-2-enyl)-7-hydroxy-5-methoxy-coumarin	PTGS2
Gancao	MOL004849	3-(2,4-dihydroxyphenyl)-8-(1,1-dimethylprop-2-enyl)-7-hydroxy-5-methoxy-coumarin	F7
Gancao	MOL004849	3-(2,4-dihydroxyphenyl)-8-(1,1-dimethylprop-2-enyl)-7-hydroxy-5-methoxy-coumarin	KDR
Gancao	MOL004849	3-(2,4-dihydroxyphenyl)-8-(1,1-dimethylprop-2-enyl)-7-hydroxy-5-methoxy-coumarin	ESR2
Gancao	MOL004849	3-(2,4-dihydroxyphenyl)-8-(1,1-dimethylprop-2-enyl)-7-hydroxy-5-methoxy-coumarin	DPP4
Gancao	MOL004849	3-(2,4-dihydroxyphenyl)-8-(1,1-dimethylprop-2-enyl)-7-hydroxy-5-methoxy-coumarin	MAPK14
Gancao	MOL004849	3-(2,4-dihydroxyphenyl)-8-(1,1-dimethylprop-2-enyl)-7-hydroxy-5-methoxy-coumarin	GSK3B
Gancao	MOL004849	3-(2,4-dihydroxyphenyl)-8-(1,1-dimethylprop-2-enyl)-7-hydroxy-5-methoxy-coumarin	HSP90AA2P
Gancao	MOL004849	3-(2,4-dihydroxyphenyl)-8-(1,1-dimethylprop-2-enyl)-7-hydroxy-5-methoxy-coumarin	CDK2
Gancao	MOL004849	3-(2,4-dihydroxyphenyl)-8-(1,1-dimethylprop-2-enyl)-7-hydroxy-5-methoxy-coumarin	CHEK1
Gancao	MOL004849	3-(2,4-dihydroxyphenyl)-8-(1,1-dimethylprop-2-enyl)-7-hydroxy-5-methoxy-coumarin	PRSS1
Gancao	MOL004849	3-(2,4-dihydroxyphenyl)-8-(1,1-dimethylprop-2-enyl)-7-hydroxy-5-methoxy-coumarin	NCOA2
Gancao	MOL004849	3-(2,4-dihydroxyphenyl)-8-(1,1-dimethylprop-2-enyl)-7-hydroxy-5-methoxy-coumarin	NCOA1
Gancao	MOL004849	3-(2,4-dihydroxyphenyl)-8-(1,1-dimethylprop-2-enyl)-7-hydroxy-5-methoxy-coumarin	CAMSAP3
Gancao	MOL004855	Licoricone	NOS2
Gancao	MOL004855	Licoricone	KCNH2
Gancao	MOL004855	Licoricone	ESR1
Gancao	MOL004855	Licoricone	AR
Gancao	MOL004855	Licoricone	PPARG
Gancao	MOL004855	Licoricone	PTGS2
Gancao	MOL004855	Licoricone	KDR
Gancao	MOL004855	Licoricone	CHEK1
Gancao	MOL004855	Licoricone	PRSS1
Gancao	MOL004855	Licoricone	NCOA2
Gancao	MOL004855	Licoricone	CAMSAP3
Gancao	MOL004856	Gancaonin A	NOS2
Gancao	MOL004856	Gancaonin A	ESR1
Gancao	MOL004856	Gancaonin A	AR
Gancao	MOL004856	Gancaonin A	SCN5A
Gancao	MOL004856	Gancaonin A	PPARG
Gancao	MOL004856	Gancaonin A	PTGS2
Gancao	MOL004856	Gancaonin A	COLQ
Gancao	MOL004856	Gancaonin A	ESR2
Gancao	MOL004856	Gancaonin A	DPP4
Gancao	MOL004856	Gancaonin A	GSK3B
Gancao	MOL004856	Gancaonin A	HSP90AA2P
Gancao	MOL004856	Gancaonin A	CHEK1
Gancao	MOL004856	Gancaonin A	PRSS1
Gancao	MOL004856	Gancaonin A	CCNA2
Gancao	MOL004856	Gancaonin A	NCOA2
Gancao	MOL004856	Gancaonin A	CAMSAP3
Gancao	MOL004857	Gancaonin B	NOS2
Gancao	MOL004857	Gancaonin B	ESR1
Gancao	MOL004857	Gancaonin B	AR
Gancao	MOL004857	Gancaonin B	PPARG
Gancao	MOL004857	Gancaonin B	PTGS2
Gancao	MOL004857	Gancaonin B	F7
Gancao	MOL004857	Gancaonin B	KDR
Gancao	MOL004857	Gancaonin B	ADRA1B
Gancao	MOL004857	Gancaonin B	ADRB2
Gancao	MOL004857	Gancaonin B	ESR2
Gancao	MOL004857	Gancaonin B	DPP4
Gancao	MOL004857	Gancaonin B	GSK3B
Gancao	MOL004857	Gancaonin B	HSP90AA2P
Gancao	MOL004857	Gancaonin B	CHEK1
Gancao	MOL004857	Gancaonin B	PRSS1
Gancao	MOL004857	Gancaonin B	CCNA2
Gancao	MOL004857	Gancaonin B	NCOA2
Gancao	MOL004857	Gancaonin B	CAMSAP3
Gancao	MOL004863	3-(3,4-dihydroxyphenyl)-5,7-dihydroxy-8-(3-methylbut-2-enyl)chromone	NOS2
Gancao	MOL004863	3-(3,4-dihydroxyphenyl)-5,7-dihydroxy-8-(3-methylbut-2-enyl)chromone	ESR1
Gancao	MOL004863	3-(3,4-dihydroxyphenyl)-5,7-dihydroxy-8-(3-methylbut-2-enyl)chromone	AR
Gancao	MOL004863	3-(3,4-dihydroxyphenyl)-5,7-dihydroxy-8-(3-methylbut-2-enyl)chromone	PPARG
Gancao	MOL004863	3-(3,4-dihydroxyphenyl)-5,7-dihydroxy-8-(3-methylbut-2-enyl)chromone	PTGS2
Gancao	MOL004863	3-(3,4-dihydroxyphenyl)-5,7-dihydroxy-8-(3-methylbut-2-enyl)chromone	MAPK14
Gancao	MOL004863	3-(3,4-dihydroxyphenyl)-5,7-dihydroxy-8-(3-methylbut-2-enyl)chromone	GSK3B
Gancao	MOL004863	3-(3,4-dihydroxyphenyl)-5,7-dihydroxy-8-(3-methylbut-2-enyl)chromone	HSP90AA2P
Gancao	MOL004863	3-(3,4-dihydroxyphenyl)-5,7-dihydroxy-8-(3-methylbut-2-enyl)chromone	CDK2
Gancao	MOL004863	3-(3,4-dihydroxyphenyl)-5,7-dihydroxy-8-(3-methylbut-2-enyl)chromone	CHEK1
Gancao	MOL004863	3-(3,4-dihydroxyphenyl)-5,7-dihydroxy-8-(3-methylbut-2-enyl)chromone	PRSS1
Gancao	MOL004863	3-(3,4-dihydroxyphenyl)-5,7-dihydroxy-8-(3-methylbut-2-enyl)chromone	CCNA2
Gancao	MOL004863	3-(3,4-dihydroxyphenyl)-5,7-dihydroxy-8-(3-methylbut-2-enyl)chromone	NCOA2
Gancao	MOL004863	3-(3,4-dihydroxyphenyl)-5,7-dihydroxy-8-(3-methylbut-2-enyl)chromone	CAMSAP3
Gancao	MOL004864	5,7-dihydroxy-3-(4-methoxyphenyl)-8-(3-methylbut-2-enyl)chromone	NOS2
Gancao	MOL004864	5,7-dihydroxy-3-(4-methoxyphenyl)-8-(3-methylbut-2-enyl)chromone	KCNH2
Gancao	MOL004864	5,7-dihydroxy-3-(4-methoxyphenyl)-8-(3-methylbut-2-enyl)chromone	ESR1
Gancao	MOL004864	5,7-dihydroxy-3-(4-methoxyphenyl)-8-(3-methylbut-2-enyl)chromone	AR
Gancao	MOL004864	5,7-dihydroxy-3-(4-methoxyphenyl)-8-(3-methylbut-2-enyl)chromone	PPARG
Gancao	MOL004864	5,7-dihydroxy-3-(4-methoxyphenyl)-8-(3-methylbut-2-enyl)chromone	PTGS2
Gancao	MOL004864	5,7-dihydroxy-3-(4-methoxyphenyl)-8-(3-methylbut-2-enyl)chromone	ESR2
Gancao	MOL004864	5,7-dihydroxy-3-(4-methoxyphenyl)-8-(3-methylbut-2-enyl)chromone	DPP4
Gancao	MOL004864	5,7-dihydroxy-3-(4-methoxyphenyl)-8-(3-methylbut-2-enyl)chromone	MAPK14
Gancao	MOL004864	5,7-dihydroxy-3-(4-methoxyphenyl)-8-(3-methylbut-2-enyl)chromone	GSK3B
Gancao	MOL004864	5,7-dihydroxy-3-(4-methoxyphenyl)-8-(3-methylbut-2-enyl)chromone	HSP90AA2P
Gancao	MOL004864	5,7-dihydroxy-3-(4-methoxyphenyl)-8-(3-methylbut-2-enyl)chromone	CDK2
Gancao	MOL004864	5,7-dihydroxy-3-(4-methoxyphenyl)-8-(3-methylbut-2-enyl)chromone	CHEK1
Gancao	MOL004864	5,7-dihydroxy-3-(4-methoxyphenyl)-8-(3-methylbut-2-enyl)chromone	PRSS1
Gancao	MOL004864	5,7-dihydroxy-3-(4-methoxyphenyl)-8-(3-methylbut-2-enyl)chromone	CCNA2
Gancao	MOL004864	5,7-dihydroxy-3-(4-methoxyphenyl)-8-(3-methylbut-2-enyl)chromone	NCOA2
Gancao	MOL004864	5,7-dihydroxy-3-(4-methoxyphenyl)-8-(3-methylbut-2-enyl)chromone	CAMSAP3
Gancao	MOL004866	2-(3,4-dihydroxyphenyl)-5,7-dihydroxy-6-(3-methylbut-2-enyl)chromone	AR
Gancao	MOL004866	2-(3,4-dihydroxyphenyl)-5,7-dihydroxy-6-(3-methylbut-2-enyl)chromone	SCN5A
Gancao	MOL004866	2-(3,4-dihydroxyphenyl)-5,7-dihydroxy-6-(3-methylbut-2-enyl)chromone	PPARG
Gancao	MOL004866	2-(3,4-dihydroxyphenyl)-5,7-dihydroxy-6-(3-methylbut-2-enyl)chromone	PTGS2
Gancao	MOL004866	2-(3,4-dihydroxyphenyl)-5,7-dihydroxy-6-(3-methylbut-2-enyl)chromone	F7
Gancao	MOL004866	2-(3,4-dihydroxyphenyl)-5,7-dihydroxy-6-(3-methylbut-2-enyl)chromone	ADRB2
Gancao	MOL004866	2-(3,4-dihydroxyphenyl)-5,7-dihydroxy-6-(3-methylbut-2-enyl)chromone	DPP4
Gancao	MOL004866	2-(3,4-dihydroxyphenyl)-5,7-dihydroxy-6-(3-methylbut-2-enyl)chromone	HSP90AA2P
Gancao	MOL004866	2-(3,4-dihydroxyphenyl)-5,7-dihydroxy-6-(3-methylbut-2-enyl)chromone	CDK2
Gancao	MOL004866	2-(3,4-dihydroxyphenyl)-5,7-dihydroxy-6-(3-methylbut-2-enyl)chromone	CHEK1
Gancao	MOL004866	2-(3,4-dihydroxyphenyl)-5,7-dihydroxy-6-(3-methylbut-2-enyl)chromone	PRSS1
Gancao	MOL004866	2-(3,4-dihydroxyphenyl)-5,7-dihydroxy-6-(3-methylbut-2-enyl)chromone	CCNA2
Gancao	MOL004866	2-(3,4-dihydroxyphenyl)-5,7-dihydroxy-6-(3-methylbut-2-enyl)chromone	CAMSAP3
Gancao	MOL004879	Glycyrin	NOS2
Gancao	MOL004879	Glycyrin	KCNH2
Gancao	MOL004879	Glycyrin	ESR1
Gancao	MOL004879	Glycyrin	AR
Gancao	MOL004879	Glycyrin	PPARG
Gancao	MOL004879	Glycyrin	PTGS2
Gancao	MOL004879	Glycyrin	KDR
Gancao	MOL004879	Glycyrin	ESR2
Gancao	MOL004879	Glycyrin	DPP4
Gancao	MOL004879	Glycyrin	CHEK1
Gancao	MOL004879	Glycyrin	PRSS1
Gancao	MOL004879	Glycyrin	NCOA2
Gancao	MOL004879	Glycyrin	CAMSAP3
Gancao	MOL004882	Licocoumarone	ESR1
Gancao	MOL004882	Licocoumarone	AR
Gancao	MOL004882	Licocoumarone	ESR2
Gancao	MOL004882	Licocoumarone	GSK3B
Gancao	MOL004882	Licocoumarone	HSP90AA2P
Gancao	MOL004882	Licocoumarone	CDK2
Gancao	MOL004882	Licocoumarone	CCNA2
Gancao	MOL004883	Licoisoflavone	NOS2
Gancao	MOL004883	Licoisoflavone	ESR1
Gancao	MOL004883	Licoisoflavone	AR
Gancao	MOL004883	Licoisoflavone	PPARG
Gancao	MOL004883	Licoisoflavone	PTGS2
Gancao	MOL004883	Licoisoflavone	KDR
Gancao	MOL004883	Licoisoflavone	DPP4
Gancao	MOL004883	Licoisoflavone	MAPK14
Gancao	MOL004883	Licoisoflavone	HSP90AA2P
Gancao	MOL004883	Licoisoflavone	CDK2
Gancao	MOL004883	Licoisoflavone	CHEK1
Gancao	MOL004883	Licoisoflavone	PRSS1
Gancao	MOL004883	Licoisoflavone	CCNA2
Gancao	MOL004883	Licoisoflavone	NCOA2
Gancao	MOL004883	Licoisoflavone	CAMSAP3
Gancao	MOL004884	Licoisoflavone B	NOS2
Gancao	MOL004884	Licoisoflavone B	ESR1
Gancao	MOL004884	Licoisoflavone B	AR
Gancao	MOL004884	Licoisoflavone B	PPARG
Gancao	MOL004884	Licoisoflavone B	PTGS2
Gancao	MOL004884	Licoisoflavone B	COLQ
Gancao	MOL004884	Licoisoflavone B	ESR2
Gancao	MOL004884	Licoisoflavone B	GSK3B
Gancao	MOL004884	Licoisoflavone B	CDK2
Gancao	MOL004884	Licoisoflavone B	CHEK1
Gancao	MOL004884	Licoisoflavone B	PRSS1
Gancao	MOL004884	Licoisoflavone B	CCNA2
Gancao	MOL004884	Licoisoflavone B	CAMSAP3
Gancao	MOL004885	licoisoflavanone	NOS2
Gancao	MOL004885	licoisoflavanone	PTGS1
Gancao	MOL004885	licoisoflavanone	ESR1
Gancao	MOL004885	licoisoflavanone	AR
Gancao	MOL004885	licoisoflavanone	SCN5A
Gancao	MOL004885	licoisoflavanone	PPARG
Gancao	MOL004885	licoisoflavanone	PTGS2
Gancao	MOL004885	licoisoflavanone	F7
Gancao	MOL004885	licoisoflavanone	COLQ
Gancao	MOL004885	licoisoflavanone	ESR2
Gancao	MOL004885	licoisoflavanone	GSK3B
Gancao	MOL004885	licoisoflavanone	HSP90AA2P
Gancao	MOL004885	licoisoflavanone	CDK2
Gancao	MOL004885	licoisoflavanone	PRSS1
Gancao	MOL004885	licoisoflavanone	CCNA2
Gancao	MOL004885	licoisoflavanone	NCOA1
Gancao	MOL004885	licoisoflavanone	CAMSAP3
Gancao	MOL004891	shinpterocarpin	NOS2
Gancao	MOL004891	shinpterocarpin	PTGS1
Gancao	MOL004891	shinpterocarpin	CHRM3
Gancao	MOL004891	shinpterocarpin	KCNH2
Gancao	MOL004891	shinpterocarpin	CHRM1
Gancao	MOL004891	shinpterocarpin	ESR1
Gancao	MOL004891	shinpterocarpin	AR
Gancao	MOL004891	shinpterocarpin	SCN5A
Gancao	MOL004891	shinpterocarpin	PPARG
Gancao	MOL004891	shinpterocarpin	PTGS2
Gancao	MOL004891	shinpterocarpin	HTR3A
Gancao	MOL004891	shinpterocarpin	RXRA
Gancao	MOL004891	shinpterocarpin	OPRD1
Gancao	MOL004891	shinpterocarpin	ADRA1B
Gancao	MOL004891	shinpterocarpin	ADRB2
Gancao	MOL004891	shinpterocarpin	ADRA1D
Gancao	MOL004891	shinpterocarpin	OPRM1
Gancao	MOL004891	shinpterocarpin	ESR2
Gancao	MOL004891	shinpterocarpin	MAPK14
Gancao	MOL004891	shinpterocarpin	GSK3B
Gancao	MOL004891	shinpterocarpin	CDK2
Gancao	MOL004891	shinpterocarpin	RXRB
Gancao	MOL004891	shinpterocarpin	PRSS1
Gancao	MOL004891	shinpterocarpin	CCNA2
Gancao	MOL004891	shinpterocarpin	NCOA1
Gancao	MOL004891	shinpterocarpin	CAMSAP3
Gancao	MOL004898	(E)-3-[3,4-dihydroxy-5-(3-methylbut-2-enyl)phenyl]-1-(2,4-dihydroxyphenyl)prop-2-en-1-one	ESR1
Gancao	MOL004898	(E)-3-[3,4-dihydroxy-5-(3-methylbut-2-enyl)phenyl]-1-(2,4-dihydroxyphenyl)prop-2-en-1-one	AR
Gancao	MOL004898	(E)-3-[3,4-dihydroxy-5-(3-methylbut-2-enyl)phenyl]-1-(2,4-dihydroxyphenyl)prop-2-en-1-one	PPARG
Gancao	MOL004898	(E)-3-[3,4-dihydroxy-5-(3-methylbut-2-enyl)phenyl]-1-(2,4-dihydroxyphenyl)prop-2-en-1-one	PTGS2
Gancao	MOL004898	(E)-3-[3,4-dihydroxy-5-(3-methylbut-2-enyl)phenyl]-1-(2,4-dihydroxyphenyl)prop-2-en-1-one	MAPK14
Gancao	MOL004898	(E)-3-[3,4-dihydroxy-5-(3-methylbut-2-enyl)phenyl]-1-(2,4-dihydroxyphenyl)prop-2-en-1-one	GSK3B
Gancao	MOL004898	(E)-3-[3,4-dihydroxy-5-(3-methylbut-2-enyl)phenyl]-1-(2,4-dihydroxyphenyl)prop-2-en-1-one	HSP90AA2P
Gancao	MOL004898	(E)-3-[3,4-dihydroxy-5-(3-methylbut-2-enyl)phenyl]-1-(2,4-dihydroxyphenyl)prop-2-en-1-one	CDK2
Gancao	MOL004898	(E)-3-[3,4-dihydroxy-5-(3-methylbut-2-enyl)phenyl]-1-(2,4-dihydroxyphenyl)prop-2-en-1-one	CCNA2
Gancao	MOL004898	(E)-3-[3,4-dihydroxy-5-(3-methylbut-2-enyl)phenyl]-1-(2,4-dihydroxyphenyl)prop-2-en-1-one	NCOA2
Gancao	MOL004898	(E)-3-[3,4-dihydroxy-5-(3-methylbut-2-enyl)phenyl]-1-(2,4-dihydroxyphenyl)prop-2-en-1-one	CAMSAP3
Gancao	MOL004903	liquiritin	F7
Gancao	MOL004903	liquiritin	CAMSAP3
Gancao	MOL004903	liquiritin	PTGS2
Gancao	MOL004903	liquiritin	KDR
Gancao	MOL004903	liquiritin	SOD1
Gancao	MOL004904	licopyranocoumarin	NOS2
Gancao	MOL004904	licopyranocoumarin	ESR1
Gancao	MOL004904	licopyranocoumarin	AR
Gancao	MOL004904	licopyranocoumarin	PPARG
Gancao	MOL004904	licopyranocoumarin	PTGS2
Gancao	MOL004904	licopyranocoumarin	F7
Gancao	MOL004904	licopyranocoumarin	KDR
Gancao	MOL004904	licopyranocoumarin	COLQ
Gancao	MOL004904	licopyranocoumarin	CDK2
Gancao	MOL004904	licopyranocoumarin	PRSS1
Gancao	MOL004904	licopyranocoumarin	CCNA2
Gancao	MOL004904	licopyranocoumarin	CAMSAP3
Gancao	MOL004907	Glyzaglabrin	NOS2
Gancao	MOL004907	Glyzaglabrin	PTGS1
Gancao	MOL004907	Glyzaglabrin	ESR1
Gancao	MOL004907	Glyzaglabrin	AR
Gancao	MOL004907	Glyzaglabrin	PPARG
Gancao	MOL004907	Glyzaglabrin	PTGS2
Gancao	MOL004907	Glyzaglabrin	ESR2
Gancao	MOL004907	Glyzaglabrin	DPP4
Gancao	MOL004907	Glyzaglabrin	MAPK14
Gancao	MOL004907	Glyzaglabrin	GSK3B
Gancao	MOL004907	Glyzaglabrin	HSP90AA2P
Gancao	MOL004907	Glyzaglabrin	CDK2
Gancao	MOL004907	Glyzaglabrin	CHEK1
Gancao	MOL004907	Glyzaglabrin	PRSS1
Gancao	MOL004907	Glyzaglabrin	CCNA2
Gancao	MOL004908	Glabridin	NOS2
Gancao	MOL004908	Glabridin	CHRM1
Gancao	MOL004908	Glabridin	ESR1
Gancao	MOL004908	Glabridin	AR
Gancao	MOL004908	Glabridin	SCN5A
Gancao	MOL004908	Glabridin	PPARG
Gancao	MOL004908	Glabridin	PTGS2
Gancao	MOL004908	Glabridin	RXRA
Gancao	MOL004908	Glabridin	COLQ
Gancao	MOL004908	Glabridin	ADRA1B
Gancao	MOL004908	Glabridin	ADRB2
Gancao	MOL004908	Glabridin	ESR2
Gancao	MOL004908	Glabridin	MAPK14
Gancao	MOL004908	Glabridin	GSK3B
Gancao	MOL004908	Glabridin	CDK2
Gancao	MOL004908	Glabridin	CHEK1
Gancao	MOL004908	Glabridin	RXRB
Gancao	MOL004908	Glabridin	IGHG1
Gancao	MOL004908	Glabridin	PRSS1
Gancao	MOL004908	Glabridin	CCNA2
Gancao	MOL004908	Glabridin	NCOA2
Gancao	MOL004908	Glabridin	NCOA1
Gancao	MOL004908	Glabridin	CAMSAP3
Gancao	MOL004910	Glabranin	NOS2
Gancao	MOL004910	Glabranin	PTGS1
Gancao	MOL004910	Glabranin	ESR1
Gancao	MOL004910	Glabranin	SCN5A
Gancao	MOL004910	Glabranin	PTGS2
Gancao	MOL004910	Glabranin	HSP90AA2P
Gancao	MOL004910	Glabranin	CAMSAP3
Gancao	MOL004911	Glabrene	NOS2
Gancao	MOL004911	Glabrene	PTGS1
Gancao	MOL004911	Glabrene	ESR1
Gancao	MOL004911	Glabrene	AR
Gancao	MOL004911	Glabrene	SCN5A
Gancao	MOL004911	Glabrene	PPARG
Gancao	MOL004911	Glabrene	PTGS2
Gancao	MOL004911	Glabrene	RXRA
Gancao	MOL004911	Glabrene	ADRB2
Gancao	MOL004911	Glabrene	ESR2
Gancao	MOL004911	Glabrene	MAPK14
Gancao	MOL004911	Glabrene	GSK3B
Gancao	MOL004911	Glabrene	HSP90AA2P
Gancao	MOL004911	Glabrene	CDK2
Gancao	MOL004911	Glabrene	PRSS1
Gancao	MOL004911	Glabrene	NCOA2
Gancao	MOL004911	Glabrene	CAMSAP3
Gancao	MOL004912	Glabrone	NOS2
Gancao	MOL004912	Glabrone	PTGS1
Gancao	MOL004912	Glabrone	ESR1
Gancao	MOL004912	Glabrone	AR
Gancao	MOL004912	Glabrone	SCN5A
Gancao	MOL004912	Glabrone	PPARG
Gancao	MOL004912	Glabrone	PTGS2
Gancao	MOL004912	Glabrone	RXRA
Gancao	MOL004912	Glabrone	COLQ
Gancao	MOL004912	Glabrone	ESR2
Gancao	MOL004912	Glabrone	DPP4
Gancao	MOL004912	Glabrone	MAPK14
Gancao	MOL004912	Glabrone	GSK3B
Gancao	MOL004912	Glabrone	CDK2
Gancao	MOL004912	Glabrone	CHEK1
Gancao	MOL004912	Glabrone	PRSS1
Gancao	MOL004912	Glabrone	CCNA2
Gancao	MOL004912	Glabrone	CAMSAP3
Gancao	MOL004913	1,3-dihydroxy-9-methoxy-6-benzofurano[3,2-c]chromenone	ESR1
Gancao	MOL004913	1,3-dihydroxy-9-methoxy-6-benzofurano[3,2-c]chromenone	PPARG
Gancao	MOL004913	1,3-dihydroxy-9-methoxy-6-benzofurano[3,2-c]chromenone	ESR2
Gancao	MOL004913	1,3-dihydroxy-9-methoxy-6-benzofurano[3,2-c]chromenone	MAPK14
Gancao	MOL004913	1,3-dihydroxy-9-methoxy-6-benzofurano[3,2-c]chromenone	GSK3B
Gancao	MOL004913	1,3-dihydroxy-9-methoxy-6-benzofurano[3,2-c]chromenone	HSP90AA2P
Gancao	MOL004913	1,3-dihydroxy-9-methoxy-6-benzofurano[3,2-c]chromenone	CDK2
Gancao	MOL004913	1,3-dihydroxy-9-methoxy-6-benzofurano[3,2-c]chromenone	CHEK1
Gancao	MOL004913	1,3-dihydroxy-9-methoxy-6-benzofurano[3,2-c]chromenone	CCNA2
Gancao	MOL004914	1,3-dihydroxy-8,9-dimethoxy-6-benzofurano[3,2-c]chromenone	ESR1
Gancao	MOL004914	1,3-dihydroxy-8,9-dimethoxy-6-benzofurano[3,2-c]chromenone	AR
Gancao	MOL004914	1,3-dihydroxy-8,9-dimethoxy-6-benzofurano[3,2-c]chromenone	PPARG
Gancao	MOL004914	1,3-dihydroxy-8,9-dimethoxy-6-benzofurano[3,2-c]chromenone	MAPK14
Gancao	MOL004914	1,3-dihydroxy-8,9-dimethoxy-6-benzofurano[3,2-c]chromenone	GSK3B
Gancao	MOL004914	1,3-dihydroxy-8,9-dimethoxy-6-benzofurano[3,2-c]chromenone	HSP90AA2P
Gancao	MOL004914	1,3-dihydroxy-8,9-dimethoxy-6-benzofurano[3,2-c]chromenone	CDK2
Gancao	MOL004914	1,3-dihydroxy-8,9-dimethoxy-6-benzofurano[3,2-c]chromenone	CHEK1
Gancao	MOL004915	Eurycarpin A	NOS2
Gancao	MOL004915	Eurycarpin A	ESR1
Gancao	MOL004915	Eurycarpin A	AR
Gancao	MOL004915	Eurycarpin A	SCN5A
Gancao	MOL004915	Eurycarpin A	PPARG
Gancao	MOL004915	Eurycarpin A	PTGS2
Gancao	MOL004915	Eurycarpin A	ESR2
Gancao	MOL004915	Eurycarpin A	DPP4
Gancao	MOL004915	Eurycarpin A	MAPK14
Gancao	MOL004915	Eurycarpin A	GSK3B
Gancao	MOL004915	Eurycarpin A	HSP90AA2P
Gancao	MOL004915	Eurycarpin A	CDK2
Gancao	MOL004915	Eurycarpin A	CHEK1
Gancao	MOL004915	Eurycarpin A	PRSS1
Gancao	MOL004915	Eurycarpin A	CCNA2
Gancao	MOL004915	Eurycarpin A	CAMSAP3
Gancao	MOL004924	(-)-Medicocarpin	PTGS2
Gancao	MOL004924	(-)-Medicocarpin	COLQ
Gancao	MOL004935	Sigmoidin-B	ESR1
Gancao	MOL004935	Sigmoidin-B	PTGS2
Gancao	MOL004935	Sigmoidin-B	KDR
Gancao	MOL004935	Sigmoidin-B	HSP90AA2P
Gancao	MOL004935	Sigmoidin-B	CAMSAP3
Gancao	MOL004941	(2R)-7-hydroxy-2-(4-hydroxyphenyl)chroman-4-one	PTGS1
Gancao	MOL004941	(2R)-7-hydroxy-2-(4-hydroxyphenyl)chroman-4-one	ESR1
Gancao	MOL004941	(2R)-7-hydroxy-2-(4-hydroxyphenyl)chroman-4-one	PTGS2
Gancao	MOL004941	(2R)-7-hydroxy-2-(4-hydroxyphenyl)chroman-4-one	RXRA
Gancao	MOL004941	(2R)-7-hydroxy-2-(4-hydroxyphenyl)chroman-4-one	ADRB2
Gancao	MOL004941	(2R)-7-hydroxy-2-(4-hydroxyphenyl)chroman-4-one	HSP90AA2P
Gancao	MOL004941	(2R)-7-hydroxy-2-(4-hydroxyphenyl)chroman-4-one	DPEP1
Gancao	MOL004941	(2R)-7-hydroxy-2-(4-hydroxyphenyl)chroman-4-one	MAOB
Gancao	MOL004941	(2R)-7-hydroxy-2-(4-hydroxyphenyl)chroman-4-one	PKIA
Gancao	MOL004941	(2R)-7-hydroxy-2-(4-hydroxyphenyl)chroman-4-one	CAMSAP3
Gancao	MOL004941	(2R)-7-hydroxy-2-(4-hydroxyphenyl)chroman-4-one	GABRA1
Gancao	MOL004941	(2R)-7-hydroxy-2-(4-hydroxyphenyl)chroman-4-one	SLC6A4
Gancao	MOL004945	(2S)-7-hydroxy-2-(4-hydroxyphenyl)-8-(3-methylbut-2-enyl)chroman-4-one	NOS2
Gancao	MOL004945	(2S)-7-hydroxy-2-(4-hydroxyphenyl)-8-(3-methylbut-2-enyl)chroman-4-one	PTGS1
Gancao	MOL004945	(2S)-7-hydroxy-2-(4-hydroxyphenyl)-8-(3-methylbut-2-enyl)chroman-4-one	ESR1
Gancao	MOL004945	(2S)-7-hydroxy-2-(4-hydroxyphenyl)-8-(3-methylbut-2-enyl)chroman-4-one	SCN5A
Gancao	MOL004945	(2S)-7-hydroxy-2-(4-hydroxyphenyl)-8-(3-methylbut-2-enyl)chroman-4-one	PTGS2
Gancao	MOL004945	(2S)-7-hydroxy-2-(4-hydroxyphenyl)-8-(3-methylbut-2-enyl)chroman-4-one	ADRA1B
Gancao	MOL004945	(2S)-7-hydroxy-2-(4-hydroxyphenyl)-8-(3-methylbut-2-enyl)chroman-4-one	ADRB2
Gancao	MOL004945	(2S)-7-hydroxy-2-(4-hydroxyphenyl)-8-(3-methylbut-2-enyl)chroman-4-one	ESR2
Gancao	MOL004945	(2S)-7-hydroxy-2-(4-hydroxyphenyl)-8-(3-methylbut-2-enyl)chroman-4-one	HSP90AA2P
Gancao	MOL004945	(2S)-7-hydroxy-2-(4-hydroxyphenyl)-8-(3-methylbut-2-enyl)chroman-4-one	CAMSAP3
Gancao	MOL004948	Isoglycyrol	NOS2
Gancao	MOL004948	Isoglycyrol	ESR1
Gancao	MOL004948	Isoglycyrol	AR
Gancao	MOL004948	Isoglycyrol	PTGS2
Gancao	MOL004948	Isoglycyrol	DPP4
Gancao	MOL004948	Isoglycyrol	GSK3B
Gancao	MOL004949	Isolicoflavonol	NOS2
Gancao	MOL004949	Isolicoflavonol	ESR1
Gancao	MOL004949	Isolicoflavonol	AR
Gancao	MOL004949	Isolicoflavonol	PPARG
Gancao	MOL004949	Isolicoflavonol	PTGS2
Gancao	MOL004949	Isolicoflavonol	GSK3B
Gancao	MOL004949	Isolicoflavonol	HSP90AA2P
Gancao	MOL004949	Isolicoflavonol	CDK2
Gancao	MOL004949	Isolicoflavonol	PRSS1
Gancao	MOL004949	Isolicoflavonol	CCNA2
Gancao	MOL004949	Isolicoflavonol	NCOA2
Gancao	MOL004949	Isolicoflavonol	CAMSAP3
Gancao	MOL004957	HMO	NOS2
Gancao	MOL004957	HMO	PTGS1
Gancao	MOL004957	HMO	CHRM1
Gancao	MOL004957	HMO	ESR1
Gancao	MOL004957	HMO	AR
Gancao	MOL004957	HMO	SCN5A
Gancao	MOL004957	HMO	PPARG
Gancao	MOL004957	HMO	PTGS2
Gancao	MOL004957	HMO	RXRA
Gancao	MOL004957	HMO	SLC6A3
Gancao	MOL004957	HMO	ADRB2
Gancao	MOL004957	HMO	SLC6A4
Gancao	MOL004957	HMO	ESR2
Gancao	MOL004957	HMO	DPP4
Gancao	MOL004957	HMO	MAPK14
Gancao	MOL004957	HMO	GSK3B
Gancao	MOL004957	HMO	CDK2
Gancao	MOL004957	HMO	MAOB
Gancao	MOL004957	HMO	CHEK1
Gancao	MOL004957	HMO	IGHG1
Gancao	MOL004957	HMO	PRSS1
Gancao	MOL004957	HMO	CCNA2
Gancao	MOL004957	HMO	PKIA
Gancao	MOL004957	HMO	CAMSAP3
Gancao	MOL004959	1-Methoxyphaseollidin	NOS2
Gancao	MOL004959	1-Methoxyphaseollidin	PTGS1
Gancao	MOL004959	1-Methoxyphaseollidin	KCNH2
Gancao	MOL004959	1-Methoxyphaseollidin	ESR1
Gancao	MOL004959	1-Methoxyphaseollidin	AR
Gancao	MOL004959	1-Methoxyphaseollidin	SCN5A
Gancao	MOL004959	1-Methoxyphaseollidin	PPARG
Gancao	MOL004959	1-Methoxyphaseollidin	PTGS2
Gancao	MOL004959	1-Methoxyphaseollidin	KDR
Gancao	MOL004959	1-Methoxyphaseollidin	RXRA
Gancao	MOL004959	1-Methoxyphaseollidin	ADRA1B
Gancao	MOL004959	1-Methoxyphaseollidin	ADRB2
Gancao	MOL004959	1-Methoxyphaseollidin	ADRA1D
Gancao	MOL004959	1-Methoxyphaseollidin	ESR2
Gancao	MOL004959	1-Methoxyphaseollidin	MAPK14
Gancao	MOL004959	1-Methoxyphaseollidin	GSK3B
Gancao	MOL004959	1-Methoxyphaseollidin	HSP90AA2P
Gancao	MOL004959	1-Methoxyphaseollidin	CDK2
Gancao	MOL004959	1-Methoxyphaseollidin	PRSS1
Gancao	MOL004959	1-Methoxyphaseollidin	CCNA2
Gancao	MOL004959	1-Methoxyphaseollidin	NCOA2
Gancao	MOL004959	1-Methoxyphaseollidin	NCOA1
Gancao	MOL004959	1-Methoxyphaseollidin	CAMSAP3
Gancao	MOL004961	Quercetin der.	NOS2
Gancao	MOL004961	Quercetin der.	PTGS1
Gancao	MOL004961	Quercetin der.	ESR1
Gancao	MOL004961	Quercetin der.	AR
Gancao	MOL004961	Quercetin der.	SCN5A
Gancao	MOL004961	Quercetin der.	PPARG
Gancao	MOL004961	Quercetin der.	PTGS2
Gancao	MOL004961	Quercetin der.	ESR2
Gancao	MOL004961	Quercetin der.	DPP4
Gancao	MOL004961	Quercetin der.	MAPK14
Gancao	MOL004961	Quercetin der.	GSK3B
Gancao	MOL004961	Quercetin der.	HSP90AA2P
Gancao	MOL004961	Quercetin der.	CDK2
Gancao	MOL004961	Quercetin der.	PRSS1
Gancao	MOL004961	Quercetin der.	NCOA2
Gancao	MOL004961	Quercetin der.	CAMSAP3
Gancao	MOL004966	3'-Hydroxy-4'-O-Methylglabridin	NOS2
Gancao	MOL004966	3'-Hydroxy-4'-O-Methylglabridin	PTGS1
Gancao	MOL004966	3'-Hydroxy-4'-O-Methylglabridin	KCNH2
Gancao	MOL004966	3'-Hydroxy-4'-O-Methylglabridin	ESR1
Gancao	MOL004966	3'-Hydroxy-4'-O-Methylglabridin	AR
Gancao	MOL004966	3'-Hydroxy-4'-O-Methylglabridin	SCN5A
Gancao	MOL004966	3'-Hydroxy-4'-O-Methylglabridin	PPARG
Gancao	MOL004966	3'-Hydroxy-4'-O-Methylglabridin	PTGS2
Gancao	MOL004966	3'-Hydroxy-4'-O-Methylglabridin	F7
Gancao	MOL004966	3'-Hydroxy-4'-O-Methylglabridin	KDR
Gancao	MOL004966	3'-Hydroxy-4'-O-Methylglabridin	ADRA1B
Gancao	MOL004966	3'-Hydroxy-4'-O-Methylglabridin	ADRB2
Gancao	MOL004966	3'-Hydroxy-4'-O-Methylglabridin	ESR2
Gancao	MOL004966	3'-Hydroxy-4'-O-Methylglabridin	MAPK14
Gancao	MOL004966	3'-Hydroxy-4'-O-Methylglabridin	GSK3B
Gancao	MOL004966	3'-Hydroxy-4'-O-Methylglabridin	HSP90AA2P
Gancao	MOL004966	3'-Hydroxy-4'-O-Methylglabridin	CDK2
Gancao	MOL004966	3'-Hydroxy-4'-O-Methylglabridin	CHEK1
Gancao	MOL004966	3'-Hydroxy-4'-O-Methylglabridin	PRSS1
Gancao	MOL004966	3'-Hydroxy-4'-O-Methylglabridin	CCNA2
Gancao	MOL004966	3'-Hydroxy-4'-O-Methylglabridin	NCOA2
Gancao	MOL004966	3'-Hydroxy-4'-O-Methylglabridin	NCOA1
Gancao	MOL004966	3'-Hydroxy-4'-O-Methylglabridin	CAMSAP3
Gancao	MOL000497	licochalcone a	NOS2
Gancao	MOL000497	licochalcone a	PTGS1
Gancao	MOL000497	licochalcone a	CHRM1
Gancao	MOL000497	licochalcone a	ESR1
Gancao	MOL000497	licochalcone a	AR
Gancao	MOL000497	licochalcone a	SCN5A
Gancao	MOL000497	licochalcone a	PPARG
Gancao	MOL000497	licochalcone a	PTGS2
Gancao	MOL000497	licochalcone a	CA2
Gancao	MOL000497	licochalcone a	ADRA1B
Gancao	MOL000497	licochalcone a	SLC6A3
Gancao	MOL000497	licochalcone a	ESR2
Gancao	MOL000497	licochalcone a	MAPK14
Gancao	MOL000497	licochalcone a	GSK3B
Gancao	MOL000497	licochalcone a	HSP90AA2P
Gancao	MOL000497	licochalcone a	CDK2
Gancao	MOL000497	licochalcone a	CHEK1
Gancao	MOL000497	licochalcone a	CCNA2
Gancao	MOL000497	licochalcone a	CAMSAP3
Gancao	MOL000497	licochalcone a	ADRB2
Gancao	MOL000497	licochalcone a	NCOA2
Gancao	MOL000497	licochalcone a	RELA
Gancao	MOL000497	licochalcone a	STAT3
Gancao	MOL000497	licochalcone a	CCND1
Gancao	MOL000497	licochalcone a	BCL2
Gancao	MOL000497	licochalcone a	EIF6
Gancao	MOL000497	licochalcone a	MAPK1
Gancao	MOL000497	licochalcone a	RB1
Gancao	MOL000497	licochalcone a	CDK4
Gancao	MOL000497	licochalcone a	FOSL2
Gancao	MOL004974	3'-Methoxyglabridin	NOS2
Gancao	MOL004974	3'-Methoxyglabridin	PTGS1
Gancao	MOL004974	3'-Methoxyglabridin	KCNH2
Gancao	MOL004974	3'-Methoxyglabridin	ESR1
Gancao	MOL004974	3'-Methoxyglabridin	AR
Gancao	MOL004974	3'-Methoxyglabridin	SCN5A
Gancao	MOL004974	3'-Methoxyglabridin	PPARG
Gancao	MOL004974	3'-Methoxyglabridin	PTGS2
Gancao	MOL004974	3'-Methoxyglabridin	F7
Gancao	MOL004974	3'-Methoxyglabridin	RXRA
Gancao	MOL004974	3'-Methoxyglabridin	COLQ
Gancao	MOL004974	3'-Methoxyglabridin	ADRA1B
Gancao	MOL004974	3'-Methoxyglabridin	ADRB2
Gancao	MOL004974	3'-Methoxyglabridin	ESR2
Gancao	MOL004974	3'-Methoxyglabridin	MAPK14
Gancao	MOL004974	3'-Methoxyglabridin	GSK3B
Gancao	MOL004974	3'-Methoxyglabridin	HSP90AA2P
Gancao	MOL004974	3'-Methoxyglabridin	CDK2
Gancao	MOL004974	3'-Methoxyglabridin	CHEK1
Gancao	MOL004974	3'-Methoxyglabridin	PRSS1
Gancao	MOL004974	3'-Methoxyglabridin	CCNA2
Gancao	MOL004974	3'-Methoxyglabridin	NCOA2
Gancao	MOL004974	3'-Methoxyglabridin	NCOA1
Gancao	MOL004974	3'-Methoxyglabridin	CAMSAP3
Gancao	MOL004978	2-[(3R)-8,8-dimethyl-3,4-dihydro-2H-pyrano[6,5-f]chromen-3-yl]-5-methoxyphenol	NOS2
Gancao	MOL004978	2-[(3R)-8,8-dimethyl-3,4-dihydro-2H-pyrano[6,5-f]chromen-3-yl]-5-methoxyphenol	PTGS1
Gancao	MOL004978	2-[(3R)-8,8-dimethyl-3,4-dihydro-2H-pyrano[6,5-f]chromen-3-yl]-5-methoxyphenol	CHRM3
Gancao	MOL004978	2-[(3R)-8,8-dimethyl-3,4-dihydro-2H-pyrano[6,5-f]chromen-3-yl]-5-methoxyphenol	KCNH2
Gancao	MOL004978	2-[(3R)-8,8-dimethyl-3,4-dihydro-2H-pyrano[6,5-f]chromen-3-yl]-5-methoxyphenol	CHRM1
Gancao	MOL004978	2-[(3R)-8,8-dimethyl-3,4-dihydro-2H-pyrano[6,5-f]chromen-3-yl]-5-methoxyphenol	ESR1
Gancao	MOL004978	2-[(3R)-8,8-dimethyl-3,4-dihydro-2H-pyrano[6,5-f]chromen-3-yl]-5-methoxyphenol	AR
Gancao	MOL004978	2-[(3R)-8,8-dimethyl-3,4-dihydro-2H-pyrano[6,5-f]chromen-3-yl]-5-methoxyphenol	SCN5A
Gancao	MOL004978	2-[(3R)-8,8-dimethyl-3,4-dihydro-2H-pyrano[6,5-f]chromen-3-yl]-5-methoxyphenol	PPARG
Gancao	MOL004978	2-[(3R)-8,8-dimethyl-3,4-dihydro-2H-pyrano[6,5-f]chromen-3-yl]-5-methoxyphenol	PTGS2
Gancao	MOL004978	2-[(3R)-8,8-dimethyl-3,4-dihydro-2H-pyrano[6,5-f]chromen-3-yl]-5-methoxyphenol	RXRA
Gancao	MOL004978	2-[(3R)-8,8-dimethyl-3,4-dihydro-2H-pyrano[6,5-f]chromen-3-yl]-5-methoxyphenol	COLQ
Gancao	MOL004978	2-[(3R)-8,8-dimethyl-3,4-dihydro-2H-pyrano[6,5-f]chromen-3-yl]-5-methoxyphenol	ADRA1B
Gancao	MOL004978	2-[(3R)-8,8-dimethyl-3,4-dihydro-2H-pyrano[6,5-f]chromen-3-yl]-5-methoxyphenol	SLC6A3
Gancao	MOL004978	2-[(3R)-8,8-dimethyl-3,4-dihydro-2H-pyrano[6,5-f]chromen-3-yl]-5-methoxyphenol	ADRB2
Gancao	MOL004978	2-[(3R)-8,8-dimethyl-3,4-dihydro-2H-pyrano[6,5-f]chromen-3-yl]-5-methoxyphenol	ESR2
Gancao	MOL004978	2-[(3R)-8,8-dimethyl-3,4-dihydro-2H-pyrano[6,5-f]chromen-3-yl]-5-methoxyphenol	MAPK14
Gancao	MOL004978	2-[(3R)-8,8-dimethyl-3,4-dihydro-2H-pyrano[6,5-f]chromen-3-yl]-5-methoxyphenol	GSK3B
Gancao	MOL004978	2-[(3R)-8,8-dimethyl-3,4-dihydro-2H-pyrano[6,5-f]chromen-3-yl]-5-methoxyphenol	CDK2
Gancao	MOL004978	2-[(3R)-8,8-dimethyl-3,4-dihydro-2H-pyrano[6,5-f]chromen-3-yl]-5-methoxyphenol	CHEK1
Gancao	MOL004978	2-[(3R)-8,8-dimethyl-3,4-dihydro-2H-pyrano[6,5-f]chromen-3-yl]-5-methoxyphenol	RXRB
Gancao	MOL004978	2-[(3R)-8,8-dimethyl-3,4-dihydro-2H-pyrano[6,5-f]chromen-3-yl]-5-methoxyphenol	PRSS1
Gancao	MOL004978	2-[(3R)-8,8-dimethyl-3,4-dihydro-2H-pyrano[6,5-f]chromen-3-yl]-5-methoxyphenol	CCNA2
Gancao	MOL004978	2-[(3R)-8,8-dimethyl-3,4-dihydro-2H-pyrano[6,5-f]chromen-3-yl]-5-methoxyphenol	NCOA2
Gancao	MOL004978	2-[(3R)-8,8-dimethyl-3,4-dihydro-2H-pyrano[6,5-f]chromen-3-yl]-5-methoxyphenol	NCOA1
Gancao	MOL004978	2-[(3R)-8,8-dimethyl-3,4-dihydro-2H-pyrano[6,5-f]chromen-3-yl]-5-methoxyphenol	CAMSAP3
Gancao	MOL004980	Inflacoumarin A	ESR1
Gancao	MOL004980	Inflacoumarin A	AR
Gancao	MOL004980	Inflacoumarin A	PPARG
Gancao	MOL004980	Inflacoumarin A	PTGS2
Gancao	MOL004980	Inflacoumarin A	ADRB2
Gancao	MOL004980	Inflacoumarin A	DPP4
Gancao	MOL004980	Inflacoumarin A	HSP90AA2P
Gancao	MOL004980	Inflacoumarin A	PRSS1
Gancao	MOL004980	Inflacoumarin A	NCOA2
Gancao	MOL004980	Inflacoumarin A	CAMSAP3
Gancao	MOL004980	Inflacoumarin A	PTGS1
Gancao	MOL004980	Inflacoumarin A	SCN5A
Gancao	MOL004985	icos-5-enoic acid	NCOA2
Gancao	MOL004988	Kanzonol F	ESR1
Gancao	MOL004988	Kanzonol F	AR
Gancao	MOL004988	Kanzonol F	PTGS2
Gancao	MOL004988	Kanzonol F	ESR2
Gancao	MOL004988	Kanzonol F	NCOA2
Gancao	MOL004988	Kanzonol F	CAMSAP3
Gancao	MOL004989	6-prenylated eriodictyol	NOS2
Gancao	MOL004989	6-prenylated eriodictyol	ESR1
Gancao	MOL004989	6-prenylated eriodictyol	SCN5A
Gancao	MOL004989	6-prenylated eriodictyol	PTGS2
Gancao	MOL004989	6-prenylated eriodictyol	F7
Gancao	MOL004989	6-prenylated eriodictyol	HSP90AA2P
Gancao	MOL004989	6-prenylated eriodictyol	CAMSAP3
Gancao	MOL004990	7,2',4'-trihydroxy－5-methoxy-3－arylcoumarin	NOS2
Gancao	MOL004990	7,2',4'-trihydroxy－5-methoxy-3－arylcoumarin	PTGS1
Gancao	MOL004990	7,2',4'-trihydroxy－5-methoxy-3－arylcoumarin	ESR1
Gancao	MOL004990	7,2',4'-trihydroxy－5-methoxy-3－arylcoumarin	AR
Gancao	MOL004990	7,2',4'-trihydroxy－5-methoxy-3－arylcoumarin	PPARG
Gancao	MOL004990	7,2',4'-trihydroxy－5-methoxy-3－arylcoumarin	PTGS2
Gancao	MOL004990	7,2',4'-trihydroxy－5-methoxy-3－arylcoumarin	ESR2
Gancao	MOL004990	7,2',4'-trihydroxy－5-methoxy-3－arylcoumarin	DPP4
Gancao	MOL004990	7,2',4'-trihydroxy－5-methoxy-3－arylcoumarin	MAPK14
Gancao	MOL004990	7,2',4'-trihydroxy－5-methoxy-3－arylcoumarin	GSK3B
Gancao	MOL004990	7,2',4'-trihydroxy－5-methoxy-3－arylcoumarin	HSP90AA2P
Gancao	MOL004990	7,2',4'-trihydroxy－5-methoxy-3－arylcoumarin	CDK2
Gancao	MOL004990	7,2',4'-trihydroxy－5-methoxy-3－arylcoumarin	CHEK1
Gancao	MOL004991	7-Acetoxy-2-methylisoflavone	NOS2
Gancao	MOL004991	7-Acetoxy-2-methylisoflavone	PTGS1
Gancao	MOL004991	7-Acetoxy-2-methylisoflavone	ESR1
Gancao	MOL004991	7-Acetoxy-2-methylisoflavone	AR
Gancao	MOL004991	7-Acetoxy-2-methylisoflavone	SCN5A
Gancao	MOL004991	7-Acetoxy-2-methylisoflavone	PPARG
Gancao	MOL004991	7-Acetoxy-2-methylisoflavone	PTGS2
Gancao	MOL004991	7-Acetoxy-2-methylisoflavone	RXRA
Gancao	MOL004991	7-Acetoxy-2-methylisoflavone	COLQ
Gancao	MOL004991	7-Acetoxy-2-methylisoflavone	ADRA1B
Gancao	MOL004991	7-Acetoxy-2-methylisoflavone	ADRB2
Gancao	MOL004991	7-Acetoxy-2-methylisoflavone	ADRA1D
Gancao	MOL004991	7-Acetoxy-2-methylisoflavone	GABRA1
Gancao	MOL004991	7-Acetoxy-2-methylisoflavone	DPP4
Gancao	MOL004991	7-Acetoxy-2-methylisoflavone	MAPK14
Gancao	MOL004991	7-Acetoxy-2-methylisoflavone	GSK3B
Gancao	MOL004991	7-Acetoxy-2-methylisoflavone	HSP90AA2P
Gancao	MOL004991	7-Acetoxy-2-methylisoflavone	CDK2
Gancao	MOL004991	7-Acetoxy-2-methylisoflavone	CHEK1
Gancao	MOL004991	7-Acetoxy-2-methylisoflavone	PRSS1
Gancao	MOL004991	7-Acetoxy-2-methylisoflavone	NCOA2
Gancao	MOL004991	7-Acetoxy-2-methylisoflavone	CAMSAP3
Gancao	MOL004993	8-prenylated eriodictyol	ESR1
Gancao	MOL004993	8-prenylated eriodictyol	SCN5A
Gancao	MOL004993	8-prenylated eriodictyol	PTGS2
Gancao	MOL004993	8-prenylated eriodictyol	F7
Gancao	MOL004993	8-prenylated eriodictyol	HSP90AA2P
Gancao	MOL004993	8-prenylated eriodictyol	NCOA1
Gancao	MOL004993	8-prenylated eriodictyol	CAMSAP3
Gancao	MOL004996	gadelaidic acid	NCOA2
Gancao	MOL000500	Vestitol	NOS2
Gancao	MOL000500	Vestitol	PTGS1
Gancao	MOL000500	Vestitol	CHRM1
Gancao	MOL000500	Vestitol	ESR1
Gancao	MOL000500	Vestitol	AR
Gancao	MOL000500	Vestitol	SCN5A
Gancao	MOL000500	Vestitol	PPARG
Gancao	MOL000500	Vestitol	PTGS2
Gancao	MOL000500	Vestitol	CHRM4
Gancao	MOL000500	Vestitol	RXRA
Gancao	MOL000500	Vestitol	ADRA1A
Gancao	MOL000500	Vestitol	ADRA1B
Gancao	MOL000500	Vestitol	SLC6A3
Gancao	MOL000500	Vestitol	ADRB2
Gancao	MOL000500	Vestitol	SLC6A4
Gancao	MOL000500	Vestitol	ESR2
Gancao	MOL000500	Vestitol	DPP4
Gancao	MOL000500	Vestitol	MAPK14
Gancao	MOL000500	Vestitol	GSK3B
Gancao	MOL000500	Vestitol	HSP90AA2P
Gancao	MOL000500	Vestitol	CDK2
Gancao	MOL000500	Vestitol	CHEK1
Gancao	MOL000500	Vestitol	PRSS1
Gancao	MOL000500	Vestitol	CCNA2
Gancao	MOL000500	Vestitol	PKIA
Gancao	MOL000500	Vestitol	CAMSAP3
Gancao	MOL005000	Gancaonin G	NOS2
Gancao	MOL005000	Gancaonin G	ESR1
Gancao	MOL005000	Gancaonin G	AR
Gancao	MOL005000	Gancaonin G	PPARG
Gancao	MOL005000	Gancaonin G	PTGS2
Gancao	MOL005000	Gancaonin G	ESR2
Gancao	MOL005000	Gancaonin G	DPP4
Gancao	MOL005000	Gancaonin G	MAPK14
Gancao	MOL005000	Gancaonin G	GSK3B
Gancao	MOL005000	Gancaonin G	HSP90AA2P
Gancao	MOL005000	Gancaonin G	CHEK1
Gancao	MOL005000	Gancaonin G	PRSS1
Gancao	MOL005000	Gancaonin G	CCNA2
Gancao	MOL005000	Gancaonin G	NCOA2
Gancao	MOL005000	Gancaonin G	CAMSAP3
Gancao	MOL005001	Gancaonin H	ESR1
Gancao	MOL005001	Gancaonin H	AR
Gancao	MOL005001	Gancaonin H	PTGS2
Gancao	MOL005001	Gancaonin H	KDR
Gancao	MOL005001	Gancaonin H	HSP90AA2P
Gancao	MOL005001	Gancaonin H	PRSS1
Gancao	MOL005001	Gancaonin H	CCNA2
Gancao	MOL005001	Gancaonin H	NCOA2
Gancao	MOL005001	Gancaonin H	CAMSAP3
Gancao	MOL005003	Licoagrocarpin	NOS2
Gancao	MOL005003	Licoagrocarpin	PTGS1
Gancao	MOL005003	Licoagrocarpin	CHRM3
Gancao	MOL005003	Licoagrocarpin	KCNH2
Gancao	MOL005003	Licoagrocarpin	CHRM1
Gancao	MOL005003	Licoagrocarpin	ESR1
Gancao	MOL005003	Licoagrocarpin	AR
Gancao	MOL005003	Licoagrocarpin	SCN5A
Gancao	MOL005003	Licoagrocarpin	PPARG
Gancao	MOL005003	Licoagrocarpin	CHRM5
Gancao	MOL005003	Licoagrocarpin	PTGS2
Gancao	MOL005003	Licoagrocarpin	RXRA
Gancao	MOL005003	Licoagrocarpin	COLQ
Gancao	MOL005003	Licoagrocarpin	ADRA1B
Gancao	MOL005003	Licoagrocarpin	ADRB2
Gancao	MOL005003	Licoagrocarpin	ESR2
Gancao	MOL005003	Licoagrocarpin	MAPK14
Gancao	MOL005003	Licoagrocarpin	GSK3B
Gancao	MOL005003	Licoagrocarpin	HSP90AA2P
Gancao	MOL005003	Licoagrocarpin	CDK2
Gancao	MOL005003	Licoagrocarpin	RXRB
Gancao	MOL005003	Licoagrocarpin	PRSS1
Gancao	MOL005003	Licoagrocarpin	CCNA2
Gancao	MOL005003	Licoagrocarpin	NCOA2
Gancao	MOL005003	Licoagrocarpin	CAMSAP3
Gancao	MOL005007	Glyasperins M	NOS2
Gancao	MOL005007	Glyasperins M	PTGS1
Gancao	MOL005007	Glyasperins M	KCNH2
Gancao	MOL005007	Glyasperins M	ESR1
Gancao	MOL005007	Glyasperins M	AR
Gancao	MOL005007	Glyasperins M	SCN5A
Gancao	MOL005007	Glyasperins M	PPARG
Gancao	MOL005007	Glyasperins M	PTGS2
Gancao	MOL005007	Glyasperins M	F7
Gancao	MOL005007	Glyasperins M	KDR
Gancao	MOL005007	Glyasperins M	COLQ
Gancao	MOL005007	Glyasperins M	ESR2
Gancao	MOL005007	Glyasperins M	PPARD
Gancao	MOL005007	Glyasperins M	GSK3B
Gancao	MOL005007	Glyasperins M	HSP90AA2P
Gancao	MOL005007	Glyasperins M	CDK2
Gancao	MOL005007	Glyasperins M	PRSS1
Gancao	MOL005007	Glyasperins M	CCNA2
Gancao	MOL005007	Glyasperins M	NCOA2
Gancao	MOL005007	Glyasperins M	NCOA1
Gancao	MOL005007	Glyasperins M	CAMSAP3
Gancao	MOL005008	Glycyrrhiza flavonol A	NOS2
Gancao	MOL005008	Glycyrrhiza flavonol A	ESR1
Gancao	MOL005008	Glycyrrhiza flavonol A	AR
Gancao	MOL005008	Glycyrrhiza flavonol A	PTGS2
Gancao	MOL005008	Glycyrrhiza flavonol A	F7
Gancao	MOL005008	Glycyrrhiza flavonol A	COLQ
Gancao	MOL005008	Glycyrrhiza flavonol A	ESR2
Gancao	MOL005008	Glycyrrhiza flavonol A	DPP4
Gancao	MOL005008	Glycyrrhiza flavonol A	GSK3B
Gancao	MOL005008	Glycyrrhiza flavonol A	HSP90AA2P
Gancao	MOL005008	Glycyrrhiza flavonol A	CDK2
Gancao	MOL005008	Glycyrrhiza flavonol A	PRSS1
Gancao	MOL005008	Glycyrrhiza flavonol A	CCNA2
Gancao	MOL005008	Glycyrrhiza flavonol A	CAMSAP3
Gancao	MOL005012	Licoagroisoflavone	NOS2
Gancao	MOL005012	Licoagroisoflavone	ESR1
Gancao	MOL005012	Licoagroisoflavone	AR
Gancao	MOL005012	Licoagroisoflavone	SCN5A
Gancao	MOL005012	Licoagroisoflavone	PPARG
Gancao	MOL005012	Licoagroisoflavone	PTGS2
Gancao	MOL005012	Licoagroisoflavone	ESR2
Gancao	MOL005012	Licoagroisoflavone	DPP4
Gancao	MOL005012	Licoagroisoflavone	MAPK14
Gancao	MOL005012	Licoagroisoflavone	GSK3B
Gancao	MOL005012	Licoagroisoflavone	CDK2
Gancao	MOL005012	Licoagroisoflavone	CHEK1
Gancao	MOL005012	Licoagroisoflavone	PRSS1
Gancao	MOL005012	Licoagroisoflavone	CCNA2
Gancao	MOL005012	Licoagroisoflavone	CAMSAP3
Gancao	MOL005016	Odoratin	NOS2
Gancao	MOL005016	Odoratin	PTGS1
Gancao	MOL005016	Odoratin	ESR1
Gancao	MOL005016	Odoratin	AR
Gancao	MOL005016	Odoratin	SCN5A
Gancao	MOL005016	Odoratin	PPARG
Gancao	MOL005016	Odoratin	PTGS2
Gancao	MOL005016	Odoratin	RXRA
Gancao	MOL005016	Odoratin	ESR2
Gancao	MOL005016	Odoratin	DPP4
Gancao	MOL005016	Odoratin	MAPK14
Gancao	MOL005016	Odoratin	GSK3B
Gancao	MOL005016	Odoratin	HSP90AA2P
Gancao	MOL005016	Odoratin	CDK2
Gancao	MOL005016	Odoratin	CHEK1
Gancao	MOL005016	Odoratin	PRSS1
Gancao	MOL005016	Odoratin	CCNA2
Gancao	MOL005016	Odoratin	NCOA2
Gancao	MOL005016	Odoratin	CAMSAP3
Gancao	MOL005017	Phaseol	ESR1
Gancao	MOL005017	Phaseol	AR
Gancao	MOL005017	Phaseol	PPARG
Gancao	MOL005017	Phaseol	PTGS2
Gancao	MOL005017	Phaseol	KDR
Gancao	MOL005017	Phaseol	MAPK14
Gancao	MOL005017	Phaseol	GSK3B
Gancao	MOL005017	Phaseol	HSP90AA2P
Gancao	MOL005017	Phaseol	CDK2
Gancao	MOL005017	Phaseol	CHEK1
Gancao	MOL005017	Phaseol	CCNA2
Gancao	MOL005018	Xambioona	NOS2
Gancao	MOL005018	Xambioona	ESR1
Gancao	MOL005018	Xambioona	PTGS2
Gancao	MOL005018	Xambioona	ESR2
Gancao	MOL005018	Xambioona	NCOA2
Gancao	MOL005018	Xambioona	CAMSAP3
Gancao	MOL005020	dehydroglyasperins C	NOS2
Gancao	MOL005020	dehydroglyasperins C	ESR1
Gancao	MOL005020	dehydroglyasperins C	AR
Gancao	MOL005020	dehydroglyasperins C	SCN5A
Gancao	MOL005020	dehydroglyasperins C	PPARG
Gancao	MOL005020	dehydroglyasperins C	PTGS2
Gancao	MOL005020	dehydroglyasperins C	ADRB2
Gancao	MOL005020	dehydroglyasperins C	ESR2
Gancao	MOL005020	dehydroglyasperins C	MAPK14
Gancao	MOL005020	dehydroglyasperins C	HSP90AA2P
Gancao	MOL005020	dehydroglyasperins C	CDK2
Gancao	MOL005020	dehydroglyasperins C	CHEK1
Gancao	MOL005020	dehydroglyasperins C	PRSS1
Gancao	MOL005020	dehydroglyasperins C	CCNA2
Gancao	MOL005020	dehydroglyasperins C	NCOA2
Gancao	MOL005020	dehydroglyasperins C	CAMSAP3
Gancao	MOL000098	quercetin	PTGS1
Gancao	MOL000098	quercetin	AR
Gancao	MOL000098	quercetin	PPARG
Gancao	MOL000098	quercetin	PTGS2
Gancao	MOL000098	quercetin	HSP90AA2P
Gancao	MOL000098	quercetin	NCOA2
Gancao	MOL000098	quercetin	DPP4
Gancao	MOL000098	quercetin	AKR1B1
Gancao	MOL000098	quercetin	PRSS1
Gancao	MOL000098	quercetin	KCNH2
Gancao	MOL000098	quercetin	SCN5A
Gancao	MOL000098	quercetin	ADRB2
Gancao	MOL000098	quercetin	MMP3
Gancao	MOL000098	quercetin	F7
Gancao	MOL000098	quercetin	RXRA
Gancao	MOL000098	quercetin	COLQ
Gancao	MOL000098	quercetin	GABRA1
Gancao	MOL000098	quercetin	MAOB
Gancao	MOL000098	quercetin	RELA
Gancao	MOL000098	quercetin	EGFR
Gancao	MOL000098	quercetin	AKT1
Gancao	MOL000098	quercetin	VEGFA
Gancao	MOL000098	quercetin	CCND1
Gancao	MOL000098	quercetin	BCL2
Gancao	MOL000098	quercetin	BCL2L1
Gancao	MOL000098	quercetin	FOS
Gancao	MOL000098	quercetin	CDKN1A
Gancao	MOL000098	quercetin	EIF6
Gancao	MOL000098	quercetin	BAX
Gancao	MOL000098	quercetin	CASP9
Gancao	MOL000098	quercetin	PLAU
Gancao	MOL000098	quercetin	MMP2
Gancao	MOL000098	quercetin	MMP9
Gancao	MOL000098	quercetin	MAPK1
Gancao	MOL000098	quercetin	IL10
Gancao	MOL000098	quercetin	EGF
Gancao	MOL000098	quercetin	RB1
Gancao	MOL000098	quercetin	TNFAIP6
Gancao	MOL000098	quercetin	IL6ST
Gancao	MOL000098	quercetin	AHSA1
Gancao	MOL000098	quercetin	CASP3
Gancao	MOL000098	quercetin	TP53
Gancao	MOL000098	quercetin	ELK1
Gancao	MOL000098	quercetin	NFKBIA
Gancao	MOL000098	quercetin	POR
Gancao	MOL000098	quercetin	ODC1
Gancao	MOL000098	quercetin	CASP8
Gancao	MOL000098	quercetin	TOP1
Gancao	MOL000098	quercetin	RAF1
Gancao	MOL000098	quercetin	SOD1
Gancao	MOL000098	quercetin	PRKCA
Gancao	MOL000098	quercetin	MMP1
Gancao	MOL000098	quercetin	HIF1A
Gancao	MOL000098	quercetin	STAT1
Gancao	MOL000098	quercetin	RUNX1T1
Gancao	MOL000098	quercetin	CDK1
Gancao	MOL000098	quercetin	HSPA5
Gancao	MOL000098	quercetin	ERBB2
Gancao	MOL000098	quercetin	PPARG
Gancao	MOL000098	quercetin	ACACA
Gancao	MOL000098	quercetin	HMOX1
Gancao	MOL000098	quercetin	CYP3A4
Gancao	MOL000098	quercetin	CYP1A2
Gancao	MOL000098	quercetin	CAV1
Gancao	MOL000098	quercetin	MYC
Gancao	MOL000098	quercetin	F3
Gancao	MOL000098	quercetin	GJA1
Gancao	MOL000098	quercetin	CYP1A1
Gancao	MOL000098	quercetin	ICAM1
Gancao	MOL000098	quercetin	IL1B
Gancao	MOL000098	quercetin	CCL2
Gancao	MOL000098	quercetin	SELE
Gancao	MOL000098	quercetin	VCAM1
Gancao	MOL000098	quercetin	PTGER3
Gancao	MOL000098	quercetin	CXCL8
Gancao	MOL000098	quercetin	PRKCB
Gancao	MOL000098	quercetin	BIRC5
Gancao	MOL000098	quercetin	DUOX2
Gancao	MOL000098	quercetin	NOS3
Gancao	MOL000098	quercetin	HSPB1
Gancao	MOL000098	quercetin	SULT1E1
Gancao	MOL000098	quercetin	IL2RA
Gancao	MOL000098	quercetin	NR1I2
Gancao	MOL000098	quercetin	CYP1B1
Gancao	MOL000098	quercetin	CCNB1
Gancao	MOL000098	quercetin	PLAT
Gancao	MOL000098	quercetin	THBD
Gancao	MOL000098	quercetin	SERPINE1
Gancao	MOL000098	quercetin	COL1A1
Gancao	MOL000098	quercetin	IFNG
Gancao	MOL000098	quercetin	ALOX5
Gancao	MOL000098	quercetin	IL1A
Gancao	MOL000098	quercetin	MPO
Gancao	MOL000098	quercetin	TOP2A
Gancao	MOL000098	quercetin	NCF1
Gancao	MOL000098	quercetin	ABCG2
Gancao	MOL000098	quercetin	HAS2
Gancao	MOL000098	quercetin	GSTP1
Gancao	MOL000098	quercetin	NFE2L2
Gancao	MOL000098	quercetin	NQO1
Gancao	MOL000098	quercetin	PARP1
Gancao	MOL000098	quercetin	AHR
Gancao	MOL000098	quercetin	PSMD3
Gancao	MOL000098	quercetin	SLC2A4
Gancao	MOL000098	quercetin	COL3A1
Gancao	MOL000098	quercetin	CXCL11
Gancao	MOL000098	quercetin	CXCL2
Gancao	MOL000098	quercetin	DCAF5
Gancao	MOL000098	quercetin	NR1I3
Gancao	MOL000098	quercetin	CHEK2
Gancao	MOL000098	quercetin	INSR
Gancao	MOL000098	quercetin	CLDN4
Gancao	MOL000098	quercetin	PPARA
Gancao	MOL000098	quercetin	PPARD
Gancao	MOL000098	quercetin	HSF1
Gancao	MOL000098	quercetin	CXCL10
Gancao	MOL000098	quercetin	CHUK
Gancao	MOL000098	quercetin	SPP1
Gancao	MOL000098	quercetin	RUNX2
Gancao	MOL000098	quercetin	RASSF1
Gancao	MOL000098	quercetin	E2F1
Gancao	MOL000098	quercetin	E2F2
Gancao	MOL000098	quercetin	ACP3
Gancao	MOL000098	quercetin	CTSD
Gancao	MOL000098	quercetin	IGFBP3
Gancao	MOL000098	quercetin	IGF2
Gancao	MOL000098	quercetin	CD40LG
Gancao	MOL000098	quercetin	IRF1
Gancao	MOL000098	quercetin	ERBB3
Gancao	MOL000098	quercetin	PON1
Gancao	MOL000098	quercetin	DIO1
Gancao	MOL000098	quercetin	PCOLCE
Gancao	MOL000098	quercetin	NPEPPS
Gancao	MOL000098	quercetin	HK2
Gancao	MOL000098	quercetin	RASA1
Gancao	MOL000098	quercetin	GSTM1
Gancao	MOL000098	quercetin	GSTM2
Kushen	MOL003673	Wighteone	NOS2
Kushen	MOL003673	Wighteone	ESR1
Kushen	MOL003673	Wighteone	AR
Kushen	MOL003673	Wighteone	SCN5A
Kushen	MOL003673	Wighteone	PPARG
Kushen	MOL003673	Wighteone	PTGS2
Kushen	MOL003673	Wighteone	ESR2
Kushen	MOL003673	Wighteone	DPP4
Kushen	MOL003673	Wighteone	MAPK14
Kushen	MOL003673	Wighteone	GSK3B
Kushen	MOL003673	Wighteone	CDK2
Kushen	MOL003673	Wighteone	CHEK1
Kushen	MOL003673	Wighteone	PRSS1
Kushen	MOL003673	Wighteone	CCNA2
Kushen	MOL003673	Wighteone	CAMSAP3
Kushen	MOL003680	sophoridine	TNFAIP6
Kushen	MOL003680	sophoridine	IL6ST
Kushen	MOL003627	sophocarpine	TNFAIP6
Kushen	MOL003627	sophocarpine	IL6ST
Kushen	MOL000098	quercetin	PTGS1
Kushen	MOL000098	quercetin	AR
Kushen	MOL000098	quercetin	PPARG
Kushen	MOL000098	quercetin	PTGS2
Kushen	MOL000098	quercetin	HSP90AA2P
Kushen	MOL000098	quercetin	NCOA2
Kushen	MOL000098	quercetin	DPP4
Kushen	MOL000098	quercetin	AKR1B1
Kushen	MOL000098	quercetin	PRSS1
Kushen	MOL000098	quercetin	KCNH2
Kushen	MOL000098	quercetin	SCN5A
Kushen	MOL000098	quercetin	ADRB2
Kushen	MOL000098	quercetin	MMP3
Kushen	MOL000098	quercetin	F7
Kushen	MOL000098	quercetin	RXRA
Kushen	MOL000098	quercetin	COLQ
Kushen	MOL000098	quercetin	GABRA1
Kushen	MOL000098	quercetin	MAOB
Kushen	MOL000098	quercetin	RELA
Kushen	MOL000098	quercetin	EGFR
Kushen	MOL000098	quercetin	AKT1
Kushen	MOL000098	quercetin	VEGFA
Kushen	MOL000098	quercetin	CCND1
Kushen	MOL000098	quercetin	BCL2
Kushen	MOL000098	quercetin	BCL2L1
Kushen	MOL000098	quercetin	FOS
Kushen	MOL000098	quercetin	CDKN1A
Kushen	MOL000098	quercetin	EIF6
Kushen	MOL000098	quercetin	BAX
Kushen	MOL000098	quercetin	CASP9
Kushen	MOL000098	quercetin	PLAU
Kushen	MOL000098	quercetin	MMP2
Kushen	MOL000098	quercetin	MMP9
Kushen	MOL000098	quercetin	MAPK1
Kushen	MOL000098	quercetin	IL10
Kushen	MOL000098	quercetin	EGF
Kushen	MOL000098	quercetin	RB1
Kushen	MOL000098	quercetin	TNFAIP6
Kushen	MOL000098	quercetin	IL6ST
Kushen	MOL000098	quercetin	AHSA1
Kushen	MOL000098	quercetin	CASP3
Kushen	MOL000098	quercetin	TP53
Kushen	MOL000098	quercetin	ELK1
Kushen	MOL000098	quercetin	NFKBIA
Kushen	MOL000098	quercetin	POR
Kushen	MOL000098	quercetin	ODC1
Kushen	MOL000098	quercetin	CASP8
Kushen	MOL000098	quercetin	TOP1
Kushen	MOL000098	quercetin	RAF1
Kushen	MOL000098	quercetin	SOD1
Kushen	MOL000098	quercetin	PRKCA
Kushen	MOL000098	quercetin	MMP1
Kushen	MOL000098	quercetin	HIF1A
Kushen	MOL000098	quercetin	STAT1
Kushen	MOL000098	quercetin	RUNX1T1
Kushen	MOL000098	quercetin	CDK1
Kushen	MOL000098	quercetin	HSPA5
Kushen	MOL000098	quercetin	ERBB2
Kushen	MOL000098	quercetin	PPARG
Kushen	MOL000098	quercetin	ACACA
Kushen	MOL000098	quercetin	HMOX1
Kushen	MOL000098	quercetin	CYP3A4
Kushen	MOL000098	quercetin	CYP1A2
Kushen	MOL000098	quercetin	CAV1
Kushen	MOL000098	quercetin	MYC
Kushen	MOL000098	quercetin	F3
Kushen	MOL000098	quercetin	GJA1
Kushen	MOL000098	quercetin	CYP1A1
Kushen	MOL000098	quercetin	ICAM1
Kushen	MOL000098	quercetin	IL1B
Kushen	MOL000098	quercetin	CCL2
Kushen	MOL000098	quercetin	SELE
Kushen	MOL000098	quercetin	VCAM1
Kushen	MOL000098	quercetin	PTGER3
Kushen	MOL000098	quercetin	CXCL8
Kushen	MOL000098	quercetin	PRKCB
Kushen	MOL000098	quercetin	BIRC5
Kushen	MOL000098	quercetin	DUOX2
Kushen	MOL000098	quercetin	NOS3
Kushen	MOL000098	quercetin	HSPB1
Kushen	MOL000098	quercetin	SULT1E1
Kushen	MOL000098	quercetin	IL2RA
Kushen	MOL000098	quercetin	NR1I2
Kushen	MOL000098	quercetin	CYP1B1
Kushen	MOL000098	quercetin	CCNB1
Kushen	MOL000098	quercetin	PLAT
Kushen	MOL000098	quercetin	THBD
Kushen	MOL000098	quercetin	SERPINE1
Kushen	MOL000098	quercetin	COL1A1
Kushen	MOL000098	quercetin	IFNG
Kushen	MOL000098	quercetin	ALOX5
Kushen	MOL000098	quercetin	IL1A
Kushen	MOL000098	quercetin	MPO
Kushen	MOL000098	quercetin	TOP2A
Kushen	MOL000098	quercetin	NCF1
Kushen	MOL000098	quercetin	ABCG2
Kushen	MOL000098	quercetin	HAS2
Kushen	MOL000098	quercetin	GSTP1
Kushen	MOL000098	quercetin	NFE2L2
Kushen	MOL000098	quercetin	NQO1
Kushen	MOL000098	quercetin	PARP1
Kushen	MOL000098	quercetin	AHR
Kushen	MOL000098	quercetin	PSMD3
Kushen	MOL000098	quercetin	SLC2A4
Kushen	MOL000098	quercetin	COL3A1
Kushen	MOL000098	quercetin	CXCL11
Kushen	MOL000098	quercetin	CXCL2
Kushen	MOL000098	quercetin	DCAF5
Kushen	MOL000098	quercetin	NR1I3
Kushen	MOL000098	quercetin	CHEK2
Kushen	MOL000098	quercetin	INSR
Kushen	MOL000098	quercetin	CLDN4
Kushen	MOL000098	quercetin	PPARA
Kushen	MOL000098	quercetin	PPARD
Kushen	MOL000098	quercetin	HSF1
Kushen	MOL000098	quercetin	CXCL10
Kushen	MOL000098	quercetin	CHUK
Kushen	MOL000098	quercetin	SPP1
Kushen	MOL000098	quercetin	RUNX2
Kushen	MOL000098	quercetin	RASSF1
Kushen	MOL000098	quercetin	E2F1
Kushen	MOL000098	quercetin	E2F2
Kushen	MOL000098	quercetin	ACP3
Kushen	MOL000098	quercetin	CTSD
Kushen	MOL000098	quercetin	IGFBP3
Kushen	MOL000098	quercetin	IGF2
Kushen	MOL000098	quercetin	CD40LG
Kushen	MOL000098	quercetin	IRF1
Kushen	MOL000098	quercetin	ERBB3
Kushen	MOL000098	quercetin	PON1
Kushen	MOL000098	quercetin	DIO1
Kushen	MOL000098	quercetin	PCOLCE
Kushen	MOL000098	quercetin	NPEPPS
Kushen	MOL000098	quercetin	HK2
Kushen	MOL000098	quercetin	RASA1
Kushen	MOL000098	quercetin	GSTM1
Kushen	MOL000098	quercetin	GSTM2
Kushen	MOL000456	Phaseolin	NOS2
Kushen	MOL000456	Phaseolin	PTGS1
Kushen	MOL000456	Phaseolin	CHRM3
Kushen	MOL000456	Phaseolin	CHRM1
Kushen	MOL000456	Phaseolin	ESR1
Kushen	MOL000456	Phaseolin	AR
Kushen	MOL000456	Phaseolin	SCN5A
Kushen	MOL000456	Phaseolin	PPARG
Kushen	MOL000456	Phaseolin	PTGS2
Kushen	MOL000456	Phaseolin	RXRA
Kushen	MOL000456	Phaseolin	ADRA1B
Kushen	MOL000456	Phaseolin	ADRB2
Kushen	MOL000456	Phaseolin	ADRA1D
Kushen	MOL000456	Phaseolin	ESR2
Kushen	MOL000456	Phaseolin	MAPK14
Kushen	MOL000456	Phaseolin	GSK3B
Kushen	MOL000456	Phaseolin	CDK2
Kushen	MOL000456	Phaseolin	RXRB
Kushen	MOL000456	Phaseolin	PRSS1
Kushen	MOL000456	Phaseolin	CCNA2
Kushen	MOL000456	Phaseolin	NCOA2
Kushen	MOL000456	Phaseolin	CAMSAP3
Kushen	MOL006630	Norartocarpetin	PTGS1
Kushen	MOL006630	Norartocarpetin	AR
Kushen	MOL006630	Norartocarpetin	PTGS2
Kushen	MOL006630	Norartocarpetin	HSP90AA2P
Kushen	MOL005944	matrine	RELA
Kushen	MOL005944	matrine	MMP2
Kushen	MOL005944	matrine	TNFAIP6
Kushen	MOL005944	matrine	IL6ST
Kushen	MOL005944	matrine	CASP3
Kushen	MOL005944	matrine	MYC
Kushen	MOL005944	matrine	ICAM1
Kushen	MOL005944	matrine	HPSE
Kushen	MOL005944	matrine	IER3IP1
Kushen	MOL005944	matrine	CD44
Kushen	MOL000006	luteolin	PTGS1
Kushen	MOL000006	luteolin	AR
Kushen	MOL000006	luteolin	PTGS2
Kushen	MOL000006	luteolin	HSP90AA2P
Kushen	MOL000006	luteolin	PRSS1
Kushen	MOL000006	luteolin	NCOA2
Kushen	MOL000006	luteolin	DPP4
Kushen	MOL000006	luteolin	RELA
Kushen	MOL000006	luteolin	EGFR
Kushen	MOL000006	luteolin	AKT1
Kushen	MOL000006	luteolin	VEGFA
Kushen	MOL000006	luteolin	CCND1
Kushen	MOL000006	luteolin	BCL2L1
Kushen	MOL000006	luteolin	CDKN1A
Kushen	MOL000006	luteolin	CASP9
Kushen	MOL000006	luteolin	MMP2
Kushen	MOL000006	luteolin	MMP9
Kushen	MOL000006	luteolin	MAPK1
Kushen	MOL000006	luteolin	IL10
[truncated: 285 more rows]

## Sheet: Table S6
ID	logFC	AveExpr	t	P.Value	adj.P.Val	B
S100A12	-1.27345	1.25821	-6.11791	1.06772e-07	0.00157916	7.3537
DIP2B	-0.704935	0.048727	-5.80882	3.35299e-07	0.00247954	6.33184
ZNF426	-1.12586	0.976106	-5.31775	2.01548e-06	0.00526398	4.72773
AKIP1	-0.531875	0.120018	-5.3121	2.05705e-06	0.00526398	4.70947
LOC100127886	-0.532918	0.798723	-5.31082	2.06665e-06	0.00526398	4.7053
SULT1A2	0.897855	0.142178	5.30174	2.13549e-06	0.00526398	4.67598
TDP2	1.10706	-0.223194	5.18819	3.21433e-06	0.0065035	4.31006
PRELP	-0.540185	0.448141	-5.15549	3.61442e-06	0.0065035	4.20509
DEFA3	-1.48651	1.35266	-5.13017	3.9575e-06	0.0065035	4.12394
CCDC142	-0.699009	0.305017	-4.99047	6.51186e-06	0.00819969	3.67835
CDK20	0.800165	-0.692304	4.96686	7.08068e-06	0.00819969	3.60343
HPGD	0.802747	0.0217113	4.935	7.92651e-06	0.00819969	3.50248
LOC100652821	-0.750748	-0.343022	-4.92754	8.1384e-06	0.00819969	3.47888
ZNF280C	-0.620156	0.0846147	-4.87381	9.83805e-06	0.00909405	3.30923
ALOX15B	-1.40455	0.633523	-4.78882	1.32613e-05	0.0115373	3.04222
SRCRB4D	-0.502564	0.288909	-4.74529	1.54425e-05	0.0122895	2.90608
SFR1	-0.511672	-0.0290233	-4.72992	1.62935e-05	0.0122895	2.85812
SULT1A4	0.654958	0.0325701	4.72425	1.66186e-05	0.0122895	2.84046
ISG20L2	-0.7312	0.313108	-4.67031	2.00502e-05	0.0141211	2.67269
LOC100509196	-0.523776	0.671311	-4.63182	2.29136e-05	0.0151346	2.55341
AGPAT4-IT1	-0.694311	1.0605	-4.62303	2.36211e-05	0.0151346	2.52624
CXCL5	-0.703761	0.450174	-4.59996	2.55825e-05	0.0151346	2.45498
VWA1	-0.559904	0.17803	-4.57087	2.82828e-05	0.0160886	2.36535
CBS	0.706265	-0.870682	4.55855	2.95089e-05	0.0161643	2.32745
FGFBP3	-0.547333	0.0578345	-4.51555	3.42086e-05	0.0164073	2.19549
POLE3	-0.527333	0.30633	-4.51125	3.47168e-05	0.0164073	2.18233
TAF5L	1.52076	-0.714824	4.50536	3.54239e-05	0.0164073	2.16433
AASS	-0.697586	0.241302	-4.466	4.05315e-05	0.0164073	2.0441
DDC	0.847337	-0.365766	4.46516	4.06478e-05	0.0164073	2.04155
LOC100506190	-0.657562	0.386504	-4.45709	4.17837e-05	0.0164073	2.01695
PI3	-0.921403	0.859932	-4.43571	4.49445e-05	0.0170403	1.95188
TRIM2	0.529833	0.0359863	4.42834	4.6086e-05	0.0170403	1.9295
OAZ1	0.614557	0.0851032	4.39304	5.19627e-05	0.0187446	1.82244
PTRH1	-0.52085	-0.175462	-4.37504	5.52325e-05	0.0194497	1.76801
PLA2G2D	-0.522191	0.58646	-4.32418	6.55953e-05	0.0222537	1.6147
PTAFR	-0.658179	0.453795	-4.31244	6.82433e-05	0.0222537	1.57943
S100A8	-1.51576	2.03546	-4.30825	6.92138e-05	0.0222537	1.56684
ZNF394	-0.52983	0.720865	-4.29747	7.17704e-05	0.0225848	1.53452
TAF15	0.936639	-0.452238	4.28249	7.54765e-05	0.0228917	1.48965
SGPP2	-0.739374	0.951426	-4.28039	7.60108e-05	0.0228917	1.48337
O3FAR1	-0.503335	0.769626	-4.27504	7.73893e-05	0.0228917	1.46736
PKD1P1	-0.689526	1.13279	-4.26159	8.09623e-05	0.0229652	1.42715
SPINT2	0.605058	0.138599	4.26023	8.13302e-05	0.0229652	1.42311
PRSS22	-0.714598	0.13497	-4.25671	8.2296e-05	0.0229652	1.41259
MTM1	0.55431	-0.118293	4.2378	8.76754e-05	0.023538	1.3562
CD36	0.817954	-0.0105929	4.20838	9.67267e-05	0.0235571	1.26871
ZNF329	-0.595982	0.577769	-4.20827	9.67627e-05	0.0235571	1.26838
NPTX2	-0.71538	0.690441	-4.16661	0.000111152	0.0259245	1.14498
AARSD1	-0.502187	-0.254646	-4.15433	0.000115776	0.0259245	1.10872
MRPL52	-0.546299	0.188815	-4.15262	0.000116436	0.0259245	1.10366
PCK2	0.746324	-0.643084	4.14222	0.000120518	0.0259245	1.07301
MTHFS	0.50191	-0.554101	4.13928	0.000121695	0.0259245	1.06436
PLCXD1	-0.794735	0.545391	-4.13321	0.000124167	0.0259245	1.04647
RTN4	0.746116	0.066205	4.13111	0.000125033	0.0259245	1.04029
FAM82A1	0.716356	-0.283982	4.1298	0.000125576	0.0259245	1.03643
SAA2	-0.760353	1.35645	-4.12636	0.000127013	0.0259245	1.02631
C9orf167	-0.840344	0.223773	-4.12297	0.000128445	0.0259245	1.01635
RGN	1.00359	0.337181	4.11725	0.000130895	0.0259245	0.99954
IL7	0.66979	-0.079013	4.11456	0.000132065	0.0259245	0.991629
CDK4	-0.550706	-0.189341	-4.10228	0.000137528	0.0259245	0.955584
HELB	-0.712708	1.10065	-4.10057	0.000138308	0.0259245	0.950556
GLUL	-0.716169	0.336984	-4.09989	0.000138618	0.0259245	0.948565
IL18	-0.689638	0.663194	-4.09948	0.000138804	0.0259245	0.947375
PRAC	-0.504916	1.13011	-4.09639	0.000140227	0.0259245	0.938304
CYP2J2	1.07458	-0.109061	4.08532	0.000145433	0.0261024	0.905897
LIN7B	0.539647	-0.465754	4.08313	0.000146484	0.0261024	0.899495
KIR3DL3	-0.523879	0.952822	-4.07059	0.000152654	0.0262811	0.862824
OAT	1.36756	-0.33269	4.06802	0.000153949	0.0262811	0.855319
METTL1	-0.704409	-0.106449	-4.06801	0.000153955	0.0262811	0.855281
ZNF616	0.535251	-0.140448	4.06064	0.000157726	0.0265088	0.833775
CEACAM4	-0.828366	0.0618676	-4.04952	0.000163591	0.0265384	0.801333
PRTFDC1	0.626048	-0.36096	4.04765	0.000164597	0.0265384	0.795889
FCN1	-0.526932	0.331668	-4.04677	0.000165072	0.0265384	0.793329
C19orf59	-0.558892	0.717535	-4.04676	0.00016508	0.0265384	0.793285
ABHD6	0.928064	-0.630606	4.03191	0.000173309	0.0271888	0.750068
MMP19	-0.649539	0.657099	-4.02908	0.00017492	0.0271888	0.741851
PHLPP2	0.838005	0.110879	4.01857	0.000181037	0.0274065	0.71132
GLO1	0.691364	-0.0551295	4.01763	0.000181598	0.0274065	0.70857
C7orf53	0.668627	0.0148536	4.01248	0.000184676	0.027542	0.693645
MANEAL	-0.579864	-0.252139	-4.00993	0.00018622	0.027542	0.68625
ITPRIP	-0.503777	0.130863	-3.99794	0.000193653	0.0283577	0.651498
GATM	1.06934	-0.188106	3.98913	0.000199297	0.0284751	0.625995
TTYH1	0.515876	-0.237671	3.98452	0.000202312	0.0284751	0.612665
DUOX2	-1.05394	1.6039	-3.96496	0.000215596	0.0288126	0.556219
GUCA2B	1.0151	-0.602466	3.96409	0.000216206	0.0288126	0.553712
GOLGA4	0.636991	-0.155128	3.96341	0.000216687	0.0288126	0.551741
PTGR1	0.812256	-0.597552	3.9607	0.000218603	0.0288126	0.54393
FBP1	0.796186	-0.489675	3.95552	0.000222309	0.0288126	0.529014
AP3S1	0.588674	0.0825219	3.95261	0.000224421	0.0288126	0.520624
SAT2	0.862297	-0.444669	3.94767	0.000228045	0.0288126	0.50641
CENPJ	0.529151	-0.180147	3.94427	0.000230568	0.0288126	0.49665
S100A9	-1.02553	1.78131	-3.94208	0.000232216	0.0288126	0.490331
MCM4	-0.686571	0.236663	-3.94193	0.000232327	0.0288126	0.489908
NRIP2	-0.517768	1.16757	-3.93949	0.000234167	0.0288126	0.48291
C2orf70	-0.524479	1.15542	-3.93945	0.000234202	0.0288126	0.482779
HYI	0.520295	-0.865456	3.93745	0.000235722	0.0288126	0.47704
LOC100128893	0.806136	-1.12207	3.93291	0.000239212	0.0288952	0.464003
SLC25A5	0.588307	0.108638	3.92876	0.000242447	0.0288952	0.452088
ELL3	0.539014	-0.458781	3.92191	0.000247877	0.029096	0.432446
ARNTL2	-0.551029	1.07482	-3.91596	0.000252691	0.0291487	0.415389
ZNF540	0.759448	-0.510041	3.91175	0.000256148	0.0291487	0.403339
IYD	0.748903	-0.691933	3.91136	0.000256472	0.0291487	0.40222
DEFB4A	-0.580945	0.630598	-3.90931	0.00025818	0.0291487	0.396335
MLLT4	0.591572	-0.0858776	3.9042	0.00026247	0.0291552	0.381723
NEB	1.16116	-0.482407	3.90222	0.000264152	0.0291552	0.376062
PPIL1	-0.578431	0.0521621	-3.88507	0.000279158	0.0299844	0.327085
GPAT2	-0.549091	0.155982	-3.88122	0.000282637	0.0300734	0.316107
DNASE2	-0.517267	0.5662	-3.87624	0.000287203	0.030341	0.301905
TRIM16L	-0.712452	0.257407	-3.86316	0.000299521	0.0307633	0.264695
KCTD3	0.638164	-0.360318	3.85077	0.000311665	0.0309869	0.229488
AGPHD1	0.663749	-0.632443	3.84491	0.000317573	0.0309869	0.212856
HSCB	-0.533298	0.634556	-3.84263	0.000319902	0.0309869	0.206384
LILRB3	-0.602212	0.108894	-3.8379	0.000324781	0.0309869	0.192979
CEBPD	-0.524	0.038102	-3.83455	0.000328281	0.0309869	0.183488
OSM	-0.922634	0.290672	-3.83393	0.000328934	0.0309869	0.181728
CBLN2	0.854469	-0.678412	3.82516	0.000338287	0.0310527	0.156902
GRAMD1C	0.826396	-0.643564	3.82188	0.000341853	0.0310527	0.14762
CES2	0.692665	-0.266287	3.82072	0.000343115	0.0310527	0.144357
ECHS1	0.527639	0.191266	3.81716	0.000347045	0.0310527	0.134275
APOBEC3C	-0.745368	-0.510056	-3.81466	0.000349822	0.0310527	0.127222
LRG1	-0.893368	0.28641	-3.81378	0.0003508	0.0310527	0.124749
BMF	0.698568	-0.913821	3.81207	0.000352729	0.0310527	0.119896
IL1R2	-1.33398	1.00321	-3.80339	0.000362618	0.0312408	0.0954242
BBS12	0.603493	-0.428348	3.80279	0.000363314	0.0312408	0.0937257
NGEF	0.627903	-0.68093	3.79422	0.000373362	0.0313506	0.069585
KIAA1009	0.536691	0.0689816	3.79421	0.000373381	0.0313506	0.0695406
C1orf213	0.563166	-0.317424	3.79342	0.000374317	0.0313506	0.0673247
CEP290	0.53874	0.13486	3.79255	0.000375355	0.0313506	0.0648752
ABCG2	0.930633	0.112465	3.79092	0.00037731	0.0313506	0.0602785
DNALI1	-0.59628	-0.337115	-3.77613	0.000395468	0.0321372	0.0186975
IFIT1	0.779387	-0.067079	3.76492	0.000409795	0.0327614	-0.0127772
RRS1	-0.598652	0.179886	-3.76227	0.000413243	0.0328358	-0.0201875
GLRX	0.739745	0.0714122	3.76081	0.000415166	0.0328358	-0.0242926
HOMER1	-0.727951	0.0957242	-3.75367	0.000424669	0.0332425	-0.0443048
C5orf41	0.808242	0.202557	3.75091	0.000428394	0.0333471	-0.0520263
JAG2	0.576131	-0.965094	3.74862	0.000431506	0.0334135	-0.0584251
DNA2	0.578947	-0.382794	3.73635	0.00044858	0.0343976	-0.0927281
HP	-0.583367	0.0825257	-3.73077	0.000456548	0.0343976	-0.108289
C15orf52	0.528584	0.0681191	3.72965	0.000458169	0.0343976	-0.111421
FTL	0.587653	-0.318389	3.7258	0.000463762	0.0346416	-0.122143
AUH	0.548562	-0.100331	3.71903	0.000473778	0.0352119	-0.141024
PDZK1IP1	-0.796546	0.0999037	-3.7132	0.000482552	0.0356848	-0.157236
CC2D2B	-0.607764	-0.380777	-3.70774	0.000490931	0.0357793	-0.172443
ABHD5	0.58931	-0.130129	3.70691	0.000492213	0.0357793	-0.174746
CSF2RA	-0.754175	0.495706	-3.70114	0.00050123	0.0357793	-0.190782
ADAMTS1	-0.927642	0.423768	-3.7011	0.000501285	0.0357793	-0.190879
GLS	0.622148	-0.403957	3.69987	0.000503233	0.0357793	-0.194305
SLC22A5	0.623722	-0.347549	3.69374	0.000513022	0.0360166	-0.211317
GTF2IRD2	-0.718223	0.198471	-3.68883	0.000520999	0.0362878	-0.224943
CD248	-0.529765	-0.626494	-3.68524	0.000526895	0.0362878	-0.234879
IDH1	0.534727	0.30302	3.68473	0.000527746	0.0362878	-0.236304
GCHFR	0.601368	-0.639931	3.68405	0.000528863	0.0362878	-0.23817
ESRRG	1.13128	-0.183363	3.68282	0.00053091	0.0362878	-0.241581
ASPA	1.09892	-0.378851	3.68074	0.000534384	0.0362878	-0.247339
LOC100506130	0.617036	0.463254	3.67609	0.000542232	0.0362878	-0.26021
RB1CC1	0.605114	-0.195409	3.67063	0.000551594	0.0365547	-0.275321
GUSBP3	-0.806541	0.168654	-3.67061	0.000551623	0.0365547	-0.275367
MFN2	0.528468	-0.27457	3.66573	0.000560127	0.0365547	-0.28887
PF4	-0.785492	0.265052	-3.66527	0.000560926	0.0365547	-0.290128
SH3PXD2B	-0.586685	0.290568	-3.6624	0.000565992	0.0365547	-0.298063
NAT8B	0.989379	-1.40777	3.66052	0.000569322	0.0366099	-0.30324
RCN1	-0.55085	0.16448	-3.65616	0.000577145	0.0366895	-0.315282
PLEKHA4	-0.588622	-0.101129	-3.64488	0.000597842	0.0373084	-0.346367
ANKRD23	0.587211	-0.299203	3.64311	0.000601142	0.0373567	-0.351223
NFE2	-0.973133	-0.541053	-3.62886	0.000628443	0.0379374	-0.390396
FAM82A2	0.625665	-0.255331	3.62547	0.000635118	0.0381845	-0.399712
PAPD5	0.626951	-0.15302	3.61614	0.00065383	0.0385304	-0.425314
GSTM3	0.822744	1.51095	3.61343	0.000659345	0.0385304	-0.432719
GPX2	-0.773103	-0.0713513	-3.61301	0.000660218	0.0385304	-0.433884
IGIP	0.626444	0.163828	3.61216	0.000661959	0.0385304	-0.436206
KAZALD1	0.64447	-0.719122	3.58257	0.000725561	0.0408964	-0.51705
CTU2	0.789091	-0.392547	3.57888	0.000733901	0.0408964	-0.527118
ARTN	-0.504261	0.42096	-3.57695	0.000738293	0.0408964	-0.532373
FAM47E	1.04966	-1.11999	3.57485	0.000743102	0.0410092	-0.538092
NAT8	1.14134	-1.24116	3.56753	0.000760103	0.041209	-0.558013
PRKAB2	0.699414	-0.0795391	3.56405	0.000768309	0.041209	-0.567468
P2RY1	0.738933	0.0170385	3.56374	0.000769026	0.041209	-0.56829
FKBP5	-0.897395	0.787122	-3.56138	0.000774666	0.041209	-0.574724
APOB	1.17457	-0.527202	3.56089	0.000775834	0.041209	-0.57605
PNISR	0.544117	-0.093337	3.55727	0.000784541	0.041209	-0.585877
HSD17B3	0.854849	-0.913366	3.55585	0.00078799	0.041209	-0.589738
PDZK1	1.07862	-0.833344	3.5556	0.000788577	0.041209	-0.590393
IGSF9	0.732118	-0.681129	3.55355	0.000793594	0.041209	-0.595977
ADRA2A	-0.662185	0.328971	-3.55286	0.000795277	0.041209	-0.597842
EPHX2	0.604538	-0.334701	3.55263	0.000795828	0.041209	-0.598451
ORMDL1	0.537584	0.231308	3.54077	0.000825437	0.0421572	-0.630603
AGBL2	0.725814	-0.353325	3.54031	0.000826611	0.0421572	-0.631854
SEPHS2	0.537188	-0.567233	3.53505	0.000840086	0.0425509	-0.646083
AQP1	0.548023	-0.774466	3.53259	0.000846447	0.0427268	-0.65272
ACOX2	0.764109	-0.658515	3.52721	0.000860561	0.0431808	-0.667269
CTAGE5	0.540379	-0.158165	3.52583	0.0008642	0.0431808	-0.670982
GCNT1	0.525059	-0.468503	3.52239	0.000873362	0.0434917	-0.680259
ENPP3	1.04517	0.373659	3.51964	0.000880777	0.0437137	-0.687694
NDRG1	0.582677	-0.718762	3.51769	0.000886051	0.0438284	-0.692946
CXCL2	-0.965569	0.806661	-3.51406	0.000895974	0.0440248	-0.70274
MRTO4	-0.585205	0.366084	-3.51245	0.000900395	0.0440955	-0.707069
GSG2	-0.62949	0.066141	-3.50972	0.000907949	0.0442253	-0.714416
DHDH	1.02686	-0.970819	3.50329	0.00092599	0.0444876	-0.731715
ADRA2C	-0.75258	0.117306	-3.50211	0.000929352	0.0444876	-0.734902
EXOC6B	0.599843	-0.558599	3.5004	0.000934215	0.0444876	-0.73949
AREG	-1.22883	1.07857	-3.50025	0.000934659	0.0444876	-0.739908
FOXQ1	-0.503889	0.248563	-3.49891	0.00093848	0.0444876	-0.743494
HSD17B11	0.722488	-0.152947	3.49333	0.000954615	0.0449414	-0.758479
CEP120	0.563389	-0.160321	3.49013	0.000963994	0.0451186	-0.767073
LOC100129463	-0.50524	0.675538	-3.48828	0.000969457	0.0452311	-0.772039
THBD	-0.949698	0.618593	-3.48155	0.00098958	0.0456379	-0.790093
RBM3	-0.503457	0.532302	-3.48124	0.000990518	0.0456379	-0.790926
PTPRK	0.537984	-0.0422771	3.47313	0.0010153	0.0465047	-0.812639
PARM1	-0.796865	0.664874	-3.47302	0.00101562	0.0465047	-0.812914
LINC00260	-0.68926	1.35264	-3.46654	0.00103585	0.0471392	-0.830241
HAVCR2	-0.71175	0.240801	-3.4593	0.00105893	0.0480415	-0.849591
B3GALT2	0.578236	-0.15293	3.44862	0.00109383	0.0487648	-0.878064
HAPLN4	0.683856	-0.36855	3.4461	0.00110223	0.0487668	-0.884784
FBXL3	0.598695	0.0901791	3.44539	0.00110459	0.0487668	-0.88666
SPAG4	-0.508104	0.45166	-3.44365	0.00111045	0.0488796	-0.891304
ICAM1	-0.76648	0.244524	-3.43651	0.00113473	0.0490722	-0.910292
NOS1AP	-0.520207	0.157508	-3.43436	0.00114213	0.0492482	-0.915995
RPS4Y1	-1.3504	4.31134	-3.43197	0.00115044	0.0493018	-0.922355
OCIAD2	0.572937	-0.0551575	3.43017	0.00115671	0.0493018	-0.927125
NUBPL	-0.528188	0.915028	-3.42443	0.00117696	0.0498775	-0.942354
SAT1	0.528489	0.457335	3.42192	0.00118592	0.0500062	-0.94901
ING2	0.558121	-0.242708	3.42021	0.00119208	0.0500877	-0.953553
EMILIN2	-0.575773	-0.102241	-3.41331	0.00121717	0.0507098	-0.971824
APOL4	-0.658981	0.200395	-3.41178	0.00122282	0.0508018	-0.975882
GSTM1	0.6112	0.343677	3.40458	0.00124966	0.0513426	-0.994922
RNF128	0.666846	-0.579149	3.39972	0.00126807	0.0514852	-1.00775
LEPROT	0.776468	1.18136	3.39755	0.0012764	0.0514852	-1.01349
HEBP1	0.814176	-0.440843	3.39747	0.00127671	0.0514852	-1.0137
LDHA	0.631952	0.140582	3.39697	0.0012786	0.0514852	-1.015
ZNF415	0.56793	-0.118467	3.39413	0.0012896	0.0516887	-1.02251
NNMT	-0.880527	0.795831	-3.38757	0.00131528	0.0519082	-1.03979
HMOX1	0.88937	-0.635065	3.3864	0.00131992	0.0519082	-1.04288
TMEM159	-0.50931	0.0778442	-3.38559	0.00132315	0.0519082	-1.04502
FAM35B	0.527828	-0.0193041	3.3719	0.00137866	0.0528248	-1.08103
ZNF664	0.547846	-0.46938	3.36626	0.00140215	0.0535064	-1.09583
ETFDH	0.518929	-0.0736469	3.36503	0.0014073	0.0535064	-1.09904
LOC100507520	0.533613	-0.269431	3.36007	0.00142837	0.0539951	-1.11205
ERBB2IP	0.595777	-0.256062	3.35904	0.00143277	0.0539951	-1.11475
NMB	-0.525245	-0.199402	-3.35069	0.00146902	0.0548657	-1.13663
SLC46A3	0.64216	-0.56929	3.34983	0.00147281	0.0548686	-1.13888
FGF9	0.608812	-0.144585	3.34436	0.00149706	0.0556321	-1.15318
MYSM1	0.54362	-0.106291	3.34263	0.00150482	0.0557519	-1.1577
PTPRR	0.806185	-0.14797	3.33882	0.00152202	0.0560366	-1.16765
MOAP1	-0.524883	0.159685	-3.33858	0.0015231	0.0560366	-1.16827
PSME2	0.573127	0.485022	3.33503	0.0015393	0.0562129	-1.17753
SEMA6D	0.664057	-0.130082	3.33344	0.0015466	0.0563403	-1.18167
TAF8	-0.518237	0.908853	-3.33207	0.00155293	0.056432	-1.18524
ATP6V1E2	-0.679955	-0.18537	-3.32109	0.00160455	0.0574892	-1.21385
AKR1B10	0.756443	-0.0267107	3.31987	0.00161039	0.0574892	-1.21703
ACE2	1.13325	0.0846708	3.31836	0.00161761	0.0574892	-1.22094
CYP3A7	0.966326	-0.0730376	3.3178	0.00162031	0.0574892	-1.2224
HERC2P2	0.531557	0.177629	3.3148	0.00163484	0.0574892	-1.23021
LOC389831	0.874712	0.201192	3.30995	0.00165857	0.0578543	-1.24281
FADS2	-0.728746	0.49317	-3.30886	0.00166392	0.0579046	-1.24563
CECR5-AS1	0.521616	-0.362717	3.30433	0.00168644	0.0583165	-1.25738
SYCP2	0.63224	-0.256819	3.30292	0.00169349	0.0583165	-1.26103
SECISBP2L	0.675352	-0.825978	3.29786	0.00171911	0.058805	-1.27416
C9orf85	-0.625353	1.2238	-3.29622	0.00172749	0.058805	-1.27841
SLC15A1	0.936176	-0.267448	3.29406	0.00173855	0.058805	-1.28398
SERTAD3	-0.501979	-0.122283	-3.29373	0.00174026	0.058805	-1.28484
ACY1	0.516179	-0.450693	3.29275	0.00174533	0.058805	-1.28739
C7orf10	0.531843	-0.125376	3.28756	0.00177235	0.0590641	-1.30081
EPHB2	-0.567989	-0.786108	-3.28681	0.00177627	0.0590641	-1.30274
AGXT2	0.918925	-1.54624	3.28638	0.00177854	0.0590641	-1.30386
ZNF439	0.55911	-0.334316	3.285	0.00178578	0.0590641	-1.30741
RAI2	-0.562009	0.0243249	-3.27911	0.00181719	0.0594606	-1.32264
GRAMD3	0.500407	-0.474046	3.27655	0.00183095	0.059516	-1.32923
ABCA5	0.566168	-0.175541	3.27089	0.00186177	0.0598601	-1.34381
BACH1	0.621178	0.0680046	3.26948	0.00186956	0.0599799	-1.34745
LOC100133920	-0.660946	0.0795147	-3.2634	0.00190334	0.0605386	-1.36309
CACNB2	0.59898	-0.678322	3.26026	0.00192106	0.0608405	-1.37118
CTAGE9	0.513019	-0.128656	3.25949	0.00192544	0.0608487	-1.37317
TAC3	0.53725	0.0148647	3.25249	0.00196548	0.06149	-1.39113
DGAT1	0.676265	-0.456763	3.25086	0.00197493	0.0615725	-1.39532
NAT2	0.576099	-0.735428	3.2474	0.00199509	0.0616268	-1.40419
GPR160	0.613891	-0.21782	3.24656	0.00200006	0.0616268	-1.40636
GATA6	0.632159	-0.14535	3.24373	0.00201672	0.0619497	-1.41359
CYP2D6	1.02344	0.515999	3.24225	0.00202555	0.0619497	-1.4174
CPXM2	0.848248	-0.159253	3.23633	0.00206102	0.0620824	-1.43255
SNX24	0.505542	-0.374497	3.23092	0.00209395	0.0628184	-1.44638
GSTA5	0.910271	-0.481696	3.22565	0.00212653	0.0635381	-1.45984
DIS3L	-0.535492	0.542069	-3.22431	0.00213491	0.0636599	-1.46327
CXCL1	-1.09032	0.507214	-3.2236	0.00213938	0.0636648	-1.46509
MAOB	0.815783	-0.598508	3.21899	0.00216839	0.0641591	-1.47684
ZNF280D	0.592132	-0.270519	3.21538	0.00219138	0.0644786	-1.48603
SRI	0.536723	-0.0346199	3.21515	0.00219288	0.0644786	-1.48663
SULT2B1	0.629897	-1.53581	3.21428	0.00219848	0.064515	-1.48885
DPEP1	0.955706	-0.846427	3.21124	0.00221809	0.064664	-1.49659
LOC221442	0.574717	-0.0574547	3.20625	0.0022506	0.0648858	-1.50927
AADAC	1.20889	-0.73873	3.2006	0.00228799	0.0652202	-1.52363
APOA1	1.00877	-0.555681	3.19973	0.00229384	0.0652202	-1.52586
MYO1A	0.649283	-0.267226	3.19966	0.00229429	0.0652202	-1.52603
SLC5A9	0.510769	-0.344771	3.19962	0.00229459	0.0652202	-1.52614
ZBTB16	-0.80166	0.558826	-3.19832	0.00230327	0.0652202	-1.52943
IL2RA	-0.943537	0.441412	-3.19744	0.00230916	0.0652202	-1.53165
CTAGE6P	0.518098	-0.279341	3.19656	0.00231512	0.0652202	-1.5339
LRAT	0.97059	-1.23039	3.19291	0.00233988	0.065641	-1.54317
TMEM100	0.55459	0.445774	3.19239	0.00234337	0.065641	-1.54447
SNX4	0.542876	-0.22557	3.18962	0.00236234	0.0659226	-1.55149
TLE1	-0.510981	0.165279	-3.18395	0.00240162	0.0666416	-1.56585
PARD6B	0.677189	-0.00982457	3.17927	0.0024345	0.0669262	-1.57769
LRRC40	0.591023	-0.185627	3.17704	0.00245035	0.0672368	-1.58334
CCL28	-0.726569	1.43468	-3.17059	0.00249664	0.0678986	-1.59963
CTAGE3P	0.533644	-0.353505	3.17048	0.00249742	0.0678986	-1.5999
CYP2C9	0.884253	-0.145854	3.1666	0.00252571	0.0680423	-1.6097
TM4SF5	0.706314	-0.454691	3.16556	0.00253334	0.0681239	-1.61233
TRPM6	0.564512	-0.674132	3.16276	0.00255392	0.0683511	-1.61937
MUC1	-0.839467	2.00036	-3.16253	0.00255566	0.0683511	-1.61996
CRISPLD2	-0.545656	0.0718445	-3.1551	0.0026112	0.0694148	-1.63867
PNO1	-0.604532	1.39766	-3.1547	0.0026142	0.0694148	-1.63966
LOC100289058	-0.534457	1.02466	-3.15011	0.00264916	0.0701939	-1.65122
S100B	-0.713507	0.223059	-3.14898	0.00265778	0.0701939	-1.65404
CHP2	0.646251	-0.209607	3.14604	0.00268044	0.0704035	-1.66143
AKR1C3	0.537292	0.290638	3.14477	0.00269033	0.0704035	-1.66463
LOC100506630	1.00554	-0.23908	3.14404	0.002696	0.0704035	-1.66646
CKAP4	-0.601012	-0.105496	-3.14076	0.00272164	0.0707436	-1.67469
LOC389493	-0.509898	-0.427114	-3.13705	0.00275096	0.0712552	-1.684
MAFF	-0.687885	0.27122	-3.13481	0.00276872	0.0714647	-1.6896
DMXL2	0.619011	-0.210594	3.13351	0.00277911	0.0714835	-1.69285
FPR1	-0.754099	0.758312	-3.13232	0.00278866	0.0716048	-1.69584
BAZ2B	0.500126	0.179141	3.13026	0.00280526	0.0717815	-1.70099
IFNAR1	-0.516858	0.756427	-3.12394	0.00285679	0.0725977	-1.71681
GSTA1	0.917236	-0.361806	3.11526	0.0029289	0.0736709	-1.73847
CNTFR	0.765667	-1.56223	3.10882	0.0029836	0.0747922	-1.75454
TMEM45B	0.544339	0.21179	3.10665	0.00300217	0.0751305	-1.75993
CD2AP	0.662621	-0.387626	3.10522	0.00301455	0.0753128	-1.7635
GPR110	-0.948853	3.01006	-3.10168	0.00304525	0.0754501	-1.77229
F3	-0.563124	0.785811	-3.10132	0.00304842	0.0754501	-1.7732
MTL5	-0.688288	-0.309212	-3.10062	0.00305458	0.0754501	-1.77495
TRIM36	0.596486	-0.393739	3.09932	0.00306596	0.0754501	-1.77818
LOC100507493	-0.923766	2.06119	-3.09366	0.00311599	0.0759469	-1.79223
LOC100506898	1.15289	-0.846355	3.09318	0.00312026	0.0759469	-1.79341
FERMT1	-0.517723	-0.0714816	-3.09248	0.00312659	0.0759469	-1.79517
GPR172B	0.632731	-0.491828	3.09144	0.00313584	0.0759469	-1.79774
CTSZ	1.20017	-1.29063	3.09126	0.00313749	0.0759469	-1.79819
UGT2A3	0.931902	-0.295128	3.08678	0.00317793	0.0764253	-1.80931
NEAT1	0.771723	-0.296624	3.08339	0.00320886	0.0769471	-1.81771
IRS1	-0.635921	-0.0751338	-3.0748	0.00328845	0.0774932	-1.83896
FASLG	0.563943	0.3444	3.07433	0.00329286	0.0774932	-1.84012
F2R	-0.687242	0.562734	-3.07057	0.00332838	0.0778904	-1.84943
TFEC	0.685887	-0.636154	3.06395	0.00339166	0.0782684	-1.86575
SOCS1	-0.541683	0.230491	-3.06139	0.00341646	0.0782684	-1.87207
C10orf10	-0.915138	-0.246888	-3.0612	0.0034183	0.0782684	-1.87253
FAM107A	-0.698024	0.579668	-3.05159	0.00351292	0.0789472	-1.8962
B4GALNT3	-0.763895	-0.909951	-3.04893	0.00353959	0.079319	-1.90275
MFSD6L	-0.630936	-0.510451	-3.04826	0.00354629	0.0793356	-1.90439
KLKB1	0.700722	-0.683847	3.04779	0.00355106	0.0793356	-1.90555
FCGR1B	-0.806838	0.619491	-3.04444	0.0035849	0.0797052	-1.91377
MEP1A	0.736539	-0.206846	3.04297	0.00359994	0.0797052	-1.91739
CA4	-1.05376	0.669594	-3.04079	0.00362219	0.0797205	-1.92273
PEPD	0.731201	-0.728133	3.03187	0.00371479	0.0806701	-1.94459
RNF157	-0.608751	0.385454	-3.02494	0.00378827	0.0814368	-1.96154
NFKBIZ	-0.852503	0.918744	-3.02363	0.00380233	0.0816204	-1.96475
FAM118A	-0.730468	-1.15697	-3.02199	0.00381997	0.0816731	-1.96875
DEPDC7	0.780811	-0.715521	3.02013	0.00384017	0.0816731	-1.97332
AMN	0.64593	-1.10502	3.01901	0.00385223	0.0816731	-1.97603
ACVRL1	-0.719127	0.530388	-3.01628	0.0038821	0.0816731	-1.98271
GRASP	-0.55374	-0.130632	-3.01334	0.00391433	0.0817698	-1.98987
SLC17A4	0.531766	-0.531139	3.01224	0.00392649	0.0817927	-1.99255
SCAPER	0.564341	-0.231784	3.0046	0.00401194	0.0826634	-2.01117
PROM2	-0.633849	0.54925	-3.00422	0.00401627	0.0826634	-2.0121
RASIP1	-0.645206	-0.0848035	-3.00419	0.00401654	0.0826634	-2.01216
NOX1	-1.05725	0.765563	-3.00143	0.00404782	0.083149	-2.01887
IL3RA	-0.524835	0.580688	-3.0007	0.00405622	0.0831615	-2.02066
GRAMD2	-0.530524	0.340596	-2.99894	0.00407634	0.0831826	-2.02494
PRAP1	0.79042	-0.739598	2.99647	0.00410474	0.0836213	-2.03094
FGFR3	0.548305	-0.440859	2.99247	0.00415103	0.0842164	-2.04063
ANGPTL4	0.864285	-0.479549	2.98278	0.00426544	0.0851696	-2.06413
MME	0.94391	-0.570341	2.9826	0.00426763	0.0851696	-2.06457
GSTA2	0.789418	-0.549654	2.98243	0.00426961	0.0851696	-2.06497
HBB	-1.28494	1.13728	-2.98055	0.00429222	0.0851696	-2.06954
EXOSC2	-0.532798	0.442473	-2.97988	0.00430022	0.0851696	-2.07114
CAMK2N2	-0.61711	-0.107216	-2.97979	0.00430137	0.0851696	-2.07137
FAM13A	0.5907	-0.556701	2.97628	0.00434379	0.0853928	-2.07985
TRPV1	0.522626	-0.0515433	2.97597	0.00434758	0.0853928	-2.08061
SIGLEC15	0.662811	-0.19863	2.97094	0.00440924	0.0860326	-2.09277
CLEC4E	-0.791872	0.999715	-2.97094	0.00440924	0.0860326	-2.09277
TSPAN3	0.561803	0.0943544	2.96996	0.0044213	0.0861542	-2.09513
IFIT2	0.665561	-0.566225	2.96695	0.0044586	0.0861996	-2.10238
ECM2	0.862046	0.556277	2.96593	0.00447143	0.0863349	-2.10486
MYBL1	0.733306	-0.581534	2.9634	0.00450303	0.0866905	-2.11094
HBA2	-0.930512	1.07132	-2.96259	0.0045133	0.0866905	-2.1129
GABRA2	0.691498	2.30334	2.96045	0.00454033	0.0869178	-2.11806
SLC9A3R1	0.628081	0.0401273	2.95828	0.00456792	0.0871895	-2.12329
PHLDA1	-0.634884	0.55818	-2.95468	0.00461391	0.0873609	-2.13193
CHST6	0.690576	-0.443757	2.95386	0.00462453	0.0873609	-2.13392
C2orf88	0.606674	-0.477111	2.95225	0.00464535	0.0873609	-2.13779
GDA	0.631858	-0.286472	2.95157	0.00465407	0.0873609	-2.13941
EID3	-0.540614	0.0553369	-2.95096	0.00466203	0.0873609	-2.14088
SNHG7	-0.541124	0.344409	-2.95063	0.00466633	0.0873609	-2.14168
FAM89A	-0.59596	0.333465	-2.94979	0.00467725	0.0874545	-2.1437
PMP22	1.02864	0.328952	2.94493	0.00474097	0.0880892	-2.15537
LOC100132330	0.59771	-0.165896	2.9407	0.0047971	0.0884653	-2.16552
BDH2	0.564587	-0.602879	2.93022	0.00493869	0.0899253	-2.1906
SMPD3	0.597669	-0.76994	2.92997	0.00494219	0.0899253	-2.19121
PLS1	0.813103	0.376913	2.92447	0.00501812	0.090842	-2.20435
PGRMC2	0.531584	-0.261713	2.92366	0.00502935	0.0908468	-2.20627
HBD	-1.15268	1.23877	-2.92313	0.0050368	0.0908468	-2.20755
SRRM2	0.514906	0.308853	2.90703	0.00526614	0.0930924	-2.2459
PRR15L	0.575243	-0.651682	2.90621	0.00527804	0.0930924	-2.24784
ZNF773	-0.626427	0.394398	-2.90472	0.00529986	0.0930924	-2.25139
TNS4	-0.71649	0.732096	-2.90465	0.00530078	0.0930924	-2.25154
SCP2	0.623742	-0.303125	2.90128	0.00535033	0.0933907	-2.25955
KRT12	0.792695	-0.358761	2.90085	0.00535663	0.0933907	-2.26057
LOC100130744	0.891667	-1.24697	2.89697	0.0054143	0.0938262	-2.26978
MAMDC4	0.504244	-0.150593	2.89591	0.00543016	0.0938262	-2.2723
CYP4F8	0.557593	-0.67919	2.89486	0.00544585	0.0938262	-2.27478
CD24	-1.0141	1.40773	-2.8928	0.00547685	0.0938262	-2.27967
POF1B	0.556974	-0.424411	2.89273	0.00547785	0.0938262	-2.27982
FLJ42393	-0.543932	-0.104443	-2.89229	0.00548459	0.0938262	-2.28088
KITLG	0.511671	0.251481	2.89225	0.00548519	0.0938262	-2.28098
GPR27	-0.580195	-1.00493	-2.88734	0.00555976	0.0945951	-2.29259
NUDT19	-0.516898	0.399437	-2.88399	0.00561123	0.0950846	-2.30052
FCGR3A	-0.812446	0.484998	-2.88307	0.00562536	0.0950846	-2.30268
DHRS11	0.525346	-0.931431	2.8776	0.0057106	0.0957593	-2.31561
GEM	-0.601674	0.203914	-2.87216	0.00579646	0.0963444	-2.32844
GZMB	-0.601363	0.96318	-2.86541	0.00590466	0.0971139	-2.34434
BEGAIN	0.53549	-0.483375	2.8647	0.00591618	0.0971139	-2.34601
KLF2	-0.708121	0.401416	-2.8568	0.00604538	0.098254	-2.36457
TMEM229A	0.805267	-1.44975	2.85131	0.00613672	0.0993342	-2.37745
TSPAN8	0.525324	0.102827	2.85131	0.00613678	0.0993342	-2.37746
TIMP1	-0.57198	0.559735	-2.84615	0.00622391	0.0999594	-2.38956
CA3	0.784661	-0.339512	2.8461	0.00622465	0.0999594	-2.38967
LDHC	0.73852	0.595826	2.84492	0.00624476	0.0999972	-2.39244
KRT20	0.816729	-0.574984	2.8432	0.00627406	0.100317	-2.39645
CPM	-0.763034	0.555624	-2.84195	0.00629557	0.100509	-2.39939
ZNF417	-0.525099	1.42083	-2.84133	0.00630615	0.100509	-2.40083
SLITRK6	0.595071	-0.0354154	2.84097	0.00631235	0.100509	-2.40168
ACVR1C	0.596484	-0.0980532	2.83657	0.00638844	0.101379	-2.41196
EDN3	0.626449	-0.470026	2.83398	0.00643363	0.10166	-2.41801
DUOXA2	-0.701313	0.169651	-2.83258	0.00645827	0.101786	-2.42129
GAL3ST1	0.589371	-0.88503	2.83196	0.00646915	0.101786	-2.42273
MIA2	0.841931	0.0153994	2.83049	0.00649493	0.102083	-2.42614
AKR1B1	0.503609	-0.032672	2.82806	0.00653807	0.10232	-2.43182
MYZAP	0.578289	-0.590316	2.82786	0.00654161	0.10232	-2.43228
HSPA12A	-0.526826	0.634885	-2.8258	0.00657828	0.10263	-2.43708
LOC100505806	0.519444	-0.906176	2.82202	0.00664619	0.103471	-2.44589
PUS10	0.580094	-0.0336561	2.81868	0.00670673	0.103867	-2.45366
PTPN13	-0.639621	0.229965	-2.81791	0.00672068	0.103974	-2.45544
SLC25A27	0.532823	-0.880917	2.81743	0.00672942	0.104	-2.45656
ANPEP	0.684639	-0.981283	2.81102	0.0068474	0.105164	-2.47145
PFN2	0.547823	-0.909218	2.80696	0.00692298	0.105903	-2.48086
PFKFB4	0.672251	-1.00815	2.80576	0.00694562	0.105903	-2.48366
PBLD	0.596156	0.231394	2.80462	0.00696696	0.106084	-2.48628
OSBPL6	0.606866	-0.700753	2.80376	0.00698322	0.106148	-2.48828
NCOA7	-0.512001	1.09532	-2.80169	0.00702236	0.106419	-2.49307
CDHR2	0.704186	-1.16072	2.79575	0.00713601	0.107586	-2.50682
SSX2IP	0.51054	-0.336698	2.79258	0.00719743	0.108165	-2.51416
MGAT3	0.658699	-0.623295	2.79008	0.00724606	0.108165	-2.51992
DDX60L	0.519761	0.588032	2.78895	0.00726814	0.108165	-2.52253
SOD3	-0.651041	0.274373	-2.78862	0.00727458	0.108165	-2.52328
ZNF652	-0.654416	0.507088	-2.78734	0.00729979	0.108187	-2.52624
SEMA3B	0.583558	-0.724352	2.78694	0.00730759	0.108187	-2.52716
SLC23A1	0.844187	-0.808232	2.78579	0.00733034	0.108416	-2.52982
FLVCR1	0.719073	-0.242851	2.7825	0.00739544	0.108834	-2.53739
VIL1	0.515452	-0.281943	2.78039	0.00743774	0.10924	-2.54227
LOC100505971	0.623594	0.0779886	2.77944	0.00745659	0.10927	-2.54443
CHN2	0.541487	-0.45771	2.77901	0.00746541	0.10927	-2.54544
SNAI1	-0.522977	0.21561	-2.77881	0.00746935	0.10927	-2.54589
UGT1A6	0.646076	0.0284491	2.77301	0.0075867	0.109792	-2.55923
PEBP1	0.606168	-0.0880433	2.76594	0.00773209	0.110597	-2.57546
ADAMTS4	-0.588308	2.51609	-2.76234	0.0078071	0.111032	-2.58371
CRYZ	0.583223	-0.268528	2.75916	0.00787392	0.111547	-2.591
APOA4	0.900132	-0.515613	2.75769	0.00790488	0.111685	-2.59435
RHOU	0.536882	-0.303381	2.75696	0.00792044	0.111685	-2.59603
LOC646626	-0.741392	0.138224	-2.75591	0.0079428	0.111774	-2.59844
CXCL3	-0.516474	1.10723	-2.75532	0.00795522	0.111842	-2.59978
FCGR2A	-0.585236	0.267615	-2.75413	0.00798072	0.111851	-2.60251
LCORL	0.547971	-0.128345	2.75194	0.00802759	0.112008	-2.60751
PLAU	-0.505726	0.35198	-2.74764	0.00812028	0.112799	-2.61732
AMY1C	0.5956	-0.372653	2.74543	0.00816837	0.113033	-2.62236
KCNE1	0.53161	0.0402241	2.7434	0.00821278	0.113331	-2.62699
LY6K	-0.655717	-1.33758	-2.74228	0.00823735	0.113331	-2.62954
EIF5A	-0.661544	-0.46288	-2.7403	0.00828097	0.113614	-2.63405
PSCA	-1.09953	-0.743339	-2.73985	0.00829108	0.113647	-2.63509
EMBP1	0.697367	-0.284777	2.73921	0.00830524	0.113736	-2.63655
LOC149703	0.929079	-0.4466	2.73659	0.00836337	0.113845	-2.64251
COL7A1	-0.528551	-1.87321	-2.73508	0.00839721	0.11394	-2.64595
MGAM	0.760752	-0.315104	2.723	0.00867151	0.116275	-2.67338
CYP2C18	0.599142	-0.159471	2.72052	0.00872884	0.116374	-2.679
DKFZP586B0319	0.581549	1.16243	2.70798	0.00902415	0.118008	-2.70736
SOCS3	-0.836264	0.600846	-2.70205	0.00916685	0.119242	-2.72073
CYB5A	0.651859	0.0235563	2.69998	0.00921714	0.11958	-2.72539
FBXL17	0.635938	-0.627574	2.69699	0.00929042	0.12011	-2.73214
LINC00479	0.923739	-1.08729	2.69581	0.00931936	0.120296	-2.73478
RAPGEF5	1.01235	-1.46247	2.69574	0.00932109	0.120296	-2.73494
ACCS	0.530603	-0.558186	2.69526	0.009333	0.120338	-2.73603
SFRP5	0.568953	-1.34618	2.69457	0.00935	0.120354	-2.73758
HBA1	-0.763071	0.993157	-2.6925	0.00940129	0.120804	-2.74224
AGPAT9	0.557675	0.351416	2.69067	0.00944671	0.12123	-2.74634
SULT2A1	1.18142	-0.535239	2.68317	0.00963549	0.122712	-2.76318
MLF1	-0.522242	-0.113229	-2.68051	0.00970328	0.123202	-2.76915
C10orf116	0.570553	-0.526169	2.67957	0.00972717	0.123277	-2.77124
C17orf78	0.713837	-0.612607	2.67893	0.00974366	0.123381	-2.77268
C3orf26	-0.523934	-0.188945	-2.67299	0.00989702	0.123943	-2.78596
TFCP2L1	-0.857008	1.21895	-2.67093	0.00995094	0.124199	-2.79059
MUC3A	0.557436	0.0472425	2.67092	0.00995101	0.124199	-2.79059
KLK12	-0.613594	-0.840665	-2.66836	0.0100183	0.124618	-2.79632
SLC23A3	0.656494	0.169781	2.66735	0.0100449	0.124727	-2.79858
LITAF	-0.617372	1.30579	-2.66456	0.0101188	0.125119	-2.80481
GUCA2A	0.624126	-0.502794	2.66366	0.0101426	0.125164	-2.80681
NR1I3	0.671002	-0.847806	2.6635	0.0101468	0.125164	-2.80716
PDE9A	-0.700113	0.732879	-2.65902	0.0102668	0.125949	-2.81715
GPR112	0.712739	-1.00759	2.65329	0.010422	0.127284	-2.8299
LRRC19	0.522358	-0.548709	2.64691	0.0105974	0.128894	-2.84407
PP7080	0.549197	-0.432216	2.64588	0.0106259	0.128971	-2.84635
EDN2	0.673324	-1.09685	2.64123	0.0107558	0.129649	-2.85667
CREB3L3	0.625328	-0.816925	2.64036	0.0107801	0.129836	-2.85859
MEP1B	0.82235	-0.706672	2.63978	0.0107965	0.129927	-2.85988
TSPAN11	-0.706104	-0.149612	-2.63795	0.0108482	0.130147	-2.86393
KIAA1199	-0.576773	0.860527	-2.63794	0.0108484	0.130147	-2.86395
SP8	0.922025	-2.8539	2.63695	0.0108764	0.130147	-2.86613
MS4A8B	0.567706	-0.38543	2.63205	0.0110163	0.130763	-2.87698
AQP3	0.576249	-0.907681	2.62722	0.0111557	0.131798	-2.88764
MAL	-0.727056	-0.497541	-2.62696	0.0111632	0.131798	-2.88821
CUEDC1	0.578616	-0.77518	2.62137	0.0113268	0.133167	-2.90055
C19orf69	0.780839	-0.75151	2.61368	0.0115552	0.134481	-2.91747
CDHR5	0.553481	-1.0623	2.61319	0.0115697	0.134481	-2.91854
SOX6	0.54093	-0.196575	2.61256	0.0115887	0.134481	-2.91993
LGALS2	0.721826	-0.467777	2.61038	0.0116544	0.134873	-2.92471
TNFRSF6B	-0.69197	0.327031	-2.60853	0.0117103	0.134963	-2.92877
LRFN4	-0.535809	0.0062263	-2.5983	0.0120246	0.137506	-2.9512
PPP1R14C	-0.873919	0.674361	-2.58942	0.0123036	0.139397	-2.97061
ASB9	-0.500953	-0.0104885	-2.58639	0.0124001	0.139876	-2.97722
UGT2B7	0.739387	-0.306598	2.58607	0.0124103	0.139876	-2.97791
HK2	-0.689662	0.63103	-2.58356	0.0124907	0.140266	-2.98338
ABCC2	0.862871	-0.479273	2.57562	0.0127487	0.141451	-3.00067
GLTP	-0.672678	0.259196	-2.57338	0.0128221	0.141945	-3.00552
SLC35G1	0.530421	-0.43233	2.56574	0.0130763	0.144065	-3.02211
DNM3OS	0.556715	-0.407471	2.56561	0.0130805	0.144065	-3.02238
SYT8	0.54301	-1.05813	2.56155	0.0132175	0.144881	-3.03118
ATOH7	0.69281	-1.1153	2.55808	0.0133355	0.145294	-3.03869
ANKRD22	-0.773142	1.1619	-2.55742	0.013358	0.145294	-3.04011
CA1	-1.0035	1.18939	-2.55456	0.0134564	0.145294	-3.04631
FAM3C	0.720545	-0.0339318	2.55386	0.0134804	0.145321	-3.04781
METAP1D	-0.528281	-0.398846	-2.55385	0.0134808	0.145321	-3.04783
KRT222	0.601402	-0.78854	2.55156	0.0135599	0.145749	-3.05277
LCT	1.04515	-1.78228	2.54974	0.013623	0.145897	-3.05669
KHK	0.561032	-0.930349	2.54868	0.0136602	0.14619	-3.05899
IMPA1	0.544016	0.314201	2.54469	0.0138001	0.146658	-3.06759
CYP3A4	0.793245	0.143452	2.53603	0.0141081	0.14714	-3.0862
FLNA	-0.670832	-1.30704	-2.53589	0.0141133	0.14714	-3.08652
C14orf167	0.540365	-0.442217	2.53205	0.014252	0.147937	-3.09476
CBR1	0.583401	-0.716794	2.52832	0.0143878	0.148808	-3.10276
MAF	0.613278	-1.04598	2.52611	0.0144689	0.149308	-3.10749
ABCG5	0.818116	-0.864128	2.52566	0.0144855	0.149308	-3.10845
ATM	-0.740298	2.14098	-2.52253	0.0146009	0.149308	-3.11514
EEPD1	0.504882	-0.0776681	2.51591	0.0148483	0.150005	-3.12929
TRHDE	0.722475	-0.576457	2.51377	0.014929	0.150485	-3.13385
SSPN	-0.532294	0.198082	-2.5117	0.0150074	0.150821	-3.13826
RBPMS	-0.603768	0.00845831	-2.50838	0.015134	0.151751	-3.14534
RGS13	0.812959	-0.908721	2.50593	0.0152284	0.151976	-3.15057
SRD5A3	-0.560795	-0.42623	-2.4994	0.0154817	0.153881	-3.16444
ANXA3	-0.505937	-0.0952541	-2.49888	0.015502	0.153949	-3.16555
SLC44A5	0.559052	-0.996153	2.49822	0.0155278	0.153966	-3.16695
SPAG5-AS1	0.569732	-0.508777	2.49684	0.0155822	0.153966	-3.16988
SCAMP5	0.594425	-1.03448	2.49479	0.015663	0.153966	-3.17423
CKMT2	-0.758963	-0.51681	-2.4931	0.0157297	0.153966	-3.17781
DNASE1	0.616639	-1.43222	2.49268	0.0157466	0.15403	-3.17871
LOC440792	0.526563	-0.957584	2.4883	0.0159211	0.155223	-3.18797
FAM83D	-0.551019	0.309538	-2.48469	0.0160665	0.155234	-3.19561
FABP1	0.513983	0.398412	2.48435	0.0160801	0.155234	-3.19632
C8G	0.608606	-0.132169	2.48388	0.0160994	0.155234	-3.19733
MT1JP	-0.746393	-1.49296	-2.47272	0.0165572	0.156837	-3.22087
EMB	0.663732	-0.136176	2.46966	0.0166846	0.156837	-3.22731
STON1	-0.58756	0.260741	-2.46767	0.0167682	0.157017	-3.2315
SEPP1	0.648128	-0.121353	2.46722	0.0167869	0.157017	-3.23243
TNNC2	0.551921	-1.09346	2.45892	0.0171396	0.158831	-3.24988
KIF12	0.732808	-2.50581	2.45758	0.017197	0.158832	-3.25268
IER3	-0.732808	0.897375	-2.45444	0.0173321	0.159219	-3.25924
NEURL3	0.519045	-0.268412	2.4456	0.0177189	0.161616	-3.27774
SLPI	-0.690049	0.769407	-2.44357	0.0178089	0.161889	-3.28198
NR0B2	0.78475	-0.721921	2.44249	0.0178566	0.162024	-3.28422
2024-09-14	-0.539107	1.02408	-2.42828	0.0184986	0.165313	-3.31379
ANKRD30BP2	-1.01657	0.430838	-2.42426	0.0186841	0.166158	-3.32214
C19orf77	0.651751	-0.402462	2.42331	0.0187279	0.166158	-3.3241
LOC100653245	-0.520759	0.0371622	-2.41958	0.0189019	0.1671	-3.33183
FLJ35946	0.563389	-0.0348153	2.41843	0.0189558	0.167456	-3.33421
SLC7A9	0.728304	0.0313726	2.41204	0.019258	0.168893	-3.34743
AGMO	0.604554	-0.393539	2.40855	0.0194248	0.169808	-3.35463
PDPN	-0.554432	0.58271	-2.40842	0.0194309	0.169808	-3.3549
FADS1	-0.529101	0.527412	-2.40154	0.0197637	0.170539	-3.36908
ACE	0.606101	-1.0332	2.39896	0.0198893	0.171324	-3.37437
STAT6	0.505311	-0.0571869	2.39486	0.0200913	0.172039	-3.3828
TREH	0.746618	-1.52735	2.37722	0.0209808	0.17591	-3.41893
CLC	0.776334	1.2444	2.37563	0.0210622	0.176293	-3.42215
LRRC15	-0.808869	-2.00035	-2.36481	0.021627	0.178694	-3.44419
LOC100652987	-0.691532	-0.714785	-2.3598	0.0218929	0.179392	-3.45436
PLA2G7	-0.738389	0.177898	-2.34192	0.0228666	0.182823	-3.49055
UACA	0.500197	-0.272074	2.33898	0.0230303	0.182931	-3.49647
CCL3	-0.553174	-0.361142	-2.33839	0.023063	0.183001	-3.49765
G6PC	0.555851	-0.986088	2.33738	0.0231199	0.183053	-3.4997
SLC30A2	-0.693122	-1.26313	-2.33644	0.0231725	0.183332	-3.50159
RLTPR	-0.645291	1.29689	-2.3338	0.0233215	0.183592	-3.50691
LOC100292909	0.799147	-1.45555	2.32774	0.0236657	0.184998	-3.51907
SDR16C5	-0.556354	0.192298	-2.32673	0.0237239	0.185078	-3.52111
BEST2	-0.777841	1.11061	-2.31959	0.0241366	0.186532	-3.53542
TUSC3	-0.629411	-0.120202	-2.31189	0.0245886	0.18765	-3.5508
GSTA3	0.691955	-0.346038	2.30795	0.0248232	0.18783	-3.55867
KCNJ3	0.812568	0.298136	2.30533	0.0249799	0.188312	-3.56388
FGFBP1	-1.04722	2.09066	-2.30227	0.0251644	0.189116	-3.56998
OGFRL1	-0.504897	-0.237907	-2.29939	0.0253385	0.189407	-3.57569
SUCNR1	0.604678	0.125392	2.29774	0.0254394	0.189833	-3.57898
SELP	-0.614534	0.706688	-2.29566	0.0255665	0.190223	-3.5831
PLA2G4C	0.51052	0.135937	2.29413	0.0256604	0.190497	-3.58614
SI	0.946798	0.666114	2.2883	0.0260213	0.191971	-3.59769
GBA3	0.67196	-0.512517	2.28491	0.0262331	0.192645	-3.6044
FAM25A	0.843155	0.189255	2.28232	0.0263958	0.192702	-3.60951
PYGL	-0.515903	0.69596	-2.27634	0.0267756	0.193472	-3.62132
IL1B	-0.867827	0.0686546	-2.27357	0.0269532	0.194079	-3.62678
CNGA1	0.53921	-0.313063	2.27311	0.0269829	0.19414	-3.62769
REEP6	0.622333	-0.957156	2.27303	0.0269879	0.19414	-3.62784
KCNK7	0.507621	-0.555486	2.26847	0.0272826	0.195338	-3.63681
IGLV6-57	-0.532273	0.896511	-2.26544	0.0274797	0.195867	-3.64275
SERPINA3	-0.598697	-0.0665123	-2.2569	0.0280433	0.197882	-3.6595
HNF4G	0.656179	-0.338359	2.25655	0.0280667	0.197953	-3.66019
RPS4Y2	-0.782258	3.64499	-2.25455	0.0282001	0.198609	-3.6641
BST1	0.508987	-0.315392	2.25402	0.0282357	0.198765	-3.66514
CLCA4	-0.65206	1.83712	-2.25321	0.0282901	0.198841	-3.66673
LPL	-0.709283	0.0970099	-2.25134	0.0284154	0.198937	-3.67037
RBP2	0.923826	-0.123014	2.25125	0.0284214	0.198937	-3.67055
SOAT2	0.690844	-1.28353	2.24935	0.0285496	0.199443	-3.67426
ACOT12	0.517115	-1.12901	2.24748	0.0286762	0.199796	-3.6779
TMED6	-0.655178	-2.172	-2.24665	0.0287328	0.199796	-3.67953
SLC3A1	0.66847	0.228721	2.24633	0.0287544	0.199796	-3.68015
PIK3C2G	0.799314	-0.661391	2.23889	0.0292645	0.200968	-3.69463
LOC283481	-0.524998	-0.70097	-2.23883	0.0292688	0.200968	-3.69475
SLC1A1	0.536664	-0.0780213	2.2386	0.0292845	0.200983	-3.6952
ABCB1	0.528683	-0.0998849	2.23291	0.0296806	0.202192	-3.70625
PITX2	0.826884	-0.350687	2.23131	0.0297927	0.20248	-3.70936
BCL2L15	-0.610644	0.691166	-2.2278	0.03004	0.20286	-3.71616
NTS	0.954922	-1.00535	2.22232	0.0304297	0.203829	-3.72676
SERPINB9	-0.64633	0.192094	-2.22037	0.0305699	0.203868	-3.73054
SLC6A4	0.830304	-0.731517	2.22035	0.0305712	0.203868	-3.73057
CYP2C19	0.559947	-0.544688	2.2197	0.0306181	0.203868	-3.73183
SPINK2	0.518106	-0.0919799	2.21939	0.0306399	0.203868	-3.73242
LCN2	-0.878977	2.68901	-2.2189	0.0306754	0.203868	-3.73337
CRIP1	0.580199	-0.738249	2.2115	0.0312129	0.205173	-3.74764
SCN9A	0.654133	-0.970417	2.21013	0.031313	0.205331	-3.75027
CA2	-1.39244	1.35945	-2.20924	0.0313781	0.205557	-3.75198
ITLN2	0.672958	-0.584199	2.20746	0.0315095	0.206024	-3.75541
DNAH7	0.54503	-0.992189	2.19919	0.032125	0.208573	-3.77128
CSGALNACT1	-0.666903	-0.233962	-2.19709	0.0322825	0.209228	-3.77529
SLC2A1	-0.545101	0.670377	-2.19222	0.0326512	0.210706	-3.78461
LRRN3	0.547562	-0.453733	2.18934	0.0328712	0.211752	-3.79011
C6orf124	0.630245	1.92353	2.18489	0.0332139	0.21264	-3.79861
FLJ13197	-0.55182	-0.0883689	-2.18303	0.033358	0.212749	-3.80216
SLC5A12	0.745384	-1.07019	2.18232	0.0334128	0.212871	-3.8035
LOC339803	-0.51625	-0.308222	-2.18185	0.0334491	0.212871	-3.80439
SLC34A2	-0.507766	1.61723	-2.17197	0.0342251	0.214942	-3.82316
LIPA	0.547365	0.140172	2.16846	0.0345044	0.215507	-3.82981
FCER1A	0.553599	-1.82927	2.15752	0.0353888	0.21809	-3.8505
HOXA11-AS1	-0.644822	-0.45377	-2.15646	0.0354755	0.21809	-3.8525
APOC3	0.830296	0.573613	2.15508	0.0355886	0.21809	-3.8551
ADORA2B	-0.801436	0.380595	-2.15499	0.0355963	0.21809	-3.85527
CPO	0.881667	-0.689013	2.14673	0.0362799	0.22	-3.87081
STX2	-0.525939	0.246812	-2.14533	0.0363974	0.220367	-3.87344
WNT3	0.546581	-0.417207	2.14192	0.0366835	0.221179	-3.87983
CTGF	-0.565227	0.388777	-2.13216	0.0375143	0.222857	-3.89809
UGT2B4	0.608906	-0.586869	2.13022	0.0376818	0.223104	-3.90172
EDN1	0.506801	-1.13376	2.12465	0.0381652	0.224252	-3.9121
UGT2B28	0.637433	-0.382763	2.11905	0.0386567	0.225713	-3.92251
SLC6A5	0.52195	-0.214647	2.11214	0.0392702	0.227144	-3.93532
ANO6	0.508751	-0.815543	2.11008	0.0394553	0.227427	-3.93915
CXADRP3	0.505242	-0.100247	2.10869	0.0395805	0.227427	-3.94172
DPP4	0.579785	-0.308608	2.10468	0.0399429	0.228566	-3.94913
RGS16	-0.51516	-0.556444	-2.10445	0.0399643	0.228566	-3.94956
CYBRD1	0.729884	-0.183628	2.10294	0.0401016	0.228909	-3.95235
TM4SF4	1.23746	-0.00951845	2.09768	0.0405829	0.230234	-3.96204
HAPLN1	0.533914	-0.369542	2.09301	0.041015	0.231037	-3.97064
OSR2	0.596792	-0.606746	2.08965	0.0413282	0.232146	-3.97681
MCOLN2	-0.696912	0.961956	-2.07983	0.0422564	0.234952	-3.99481
LILRB1	-0.704771	0.607366	-2.06842	0.0433566	0.237585	-4.01563
SIGLEC5	-0.680501	-0.425184	-2.06455	0.0437358	0.238603	-4.02267
COL8A2	-0.570078	-0.224764	-2.05302	0.0448816	0.241623	-4.04358
FRMD3	0.540397	-0.295305	2.05292	0.0448912	0.241623	-4.04375
DHRS7	0.525438	-0.173168	2.05247	0.0449364	0.241632	-4.04457
GZMA	0.573225	0.951047	2.04785	0.0454039	0.242584	-4.05292
ZBED2	-0.824275	-2.08231	-2.04484	0.04571	0.243359	-4.05835
ENPEP	0.910164	-0.621943	2.0307	0.047174	0.246798	-4.08377
LOC100507203	0.704468	-0.696385	2.02732	0.0475296	0.247697	-4.08982
MED18	-0.516794	2.66292	-2.01635	0.0487003	0.25076	-4.10941

## Sheet: Table S7
Sort	Betweenness	Closeness	Degree	EPC	MCC	MNC	Stress
1	IL1B	IL1B	IL1B	IL1B	IL1B	IL1B	IL1B
2	CYP3A4	CYP3A4	ICAM1	ICAM1	ICAM1	ICAM1	CYP3A4
3	APOB	ICAM1	CYP3A4	CYP3A4	THBD	THBD	AKR1B1
4	DPP4	DPP4	APOB	DPP4	PLAU	PLAU	DPP4
5	AKR1B1	APOB	DPP4	APOB	F3	F3	MAOB
6	MAOB	MAOB	HMOX1	F3	APOB	APOB	APOB
7	ICAM1	HMOX1	THBD	PLAU	DPP4	DPP4	ICAM1
8	HMOX1	F3	PLAU	THBD	CYP3A4	CYP3A4	HMOX1
9	AKR1C3	THBD	F3	HMOX1	CXCL2	HMOX1	AKR1C3
10	F3	PLAU	MAOB	MAOB	HMOX1	CXCL2	GSTM1
11	GSTM1	SLC6A4	CXCL2	CXCL2	MAOB	MAOB	CXCL2
12	THBD	CXCL2	AKR1B1	SLC6A4	SLC6A4	SLC6A4	F3
13	CXCL2	AKR1B1	SLC6A4	AKR1B1	AKR1B1	IL2RA	THBD
14	PLAU	DUOX2	IL2RA	DUOX2	IL2RA	DUOX2	PLAU
15	SLC6A4	IL2RA	DUOX2	IL2RA	DUOX2	NR1I3	SLC6A4

## Sheet: Table S8
ONTOLOGY	ID	Description	GeneRatio	BgRatio	pvalue	p.adjust	qvalue	geneID	Count
BP	GO:0030194	positive regulation of blood coagulation	2024-03-12	28/18614	6.64552e-07	0.000251836	0.000109444	F3/THBD/PLAU	3
BP	GO:1900048	positive regulation of hemostasis	2024-03-12	28/18614	6.64552e-07	0.000251836	0.000109444	F3/THBD/PLAU	3
BP	GO:0050820	positive regulation of coagulation	2024-03-12	30/18614	8.22993e-07	0.000251836	0.000109444	F3/THBD/PLAU	3
BP	GO:0032496	response to lipopolysaccharide	2024-05-12	345/18614	1.51226e-06	0.000347063	0.000150828	IL1B/APOB/MAOB/THBD/CXCL2	5
BP	GO:0002237	response to molecule of bacterial origin	2024-05-12	366/18614	2.02193e-06	0.000371227	0.000161329	IL1B/APOB/MAOB/THBD/CXCL2	5
BP	GO:0050900	leukocyte migration	2024-05-12	393/18614	2.86694e-06	0.000438642	0.000190626	IL1B/DPP4/ICAM1/HMOX1/CXCL2	5
BP	GO:0009410	response to xenobiotic stimulus	2024-05-12	440/18614	4.98207e-06	0.000653363	0.000283941	IL1B/CYP3A4/MAOB/HMOX1/SLC6A4	5
BP	GO:0090303	positive regulation of wound healing	2024-03-12	62/18614	7.57785e-06	0.000869559	0.000377896	F3/THBD/PLAU	3
BP	GO:0030193	regulation of blood coagulation	2024-03-12	70/18614	1.09362e-05	0.00102021	0.000443366	F3/THBD/PLAU	3
BP	GO:1900046	regulation of hemostasis	2024-03-12	72/18614	1.19065e-05	0.00102021	0.000443366	F3/THBD/PLAU	3
BP	GO:0050818	regulation of coagulation	2024-03-12	75/18614	1.3466e-05	0.00102021	0.000443366	F3/THBD/PLAU	3
BP	GO:1903036	positive regulation of response to wounding	2024-03-12	76/18614	1.40143e-05	0.00102021	0.000443366	F3/THBD/PLAU	3
BP	GO:0016485	protein processing	2024-04-12	250/18614	1.44474e-05	0.00102021	0.000443366	DPP4/F3/THBD/PLAU	4
BP	GO:0001820	serotonin secretion	2024-02-12	10/18614	1.70957e-05	0.00104625	0.000454684	MAOB/SLC6A4	2
BP	GO:0019062	virion attachment to host cell	2024-02-12	10/18614	1.70957e-05	0.00104625	0.000454684	DPP4/ICAM1	2
BP	GO:0010269	response to selenium ion	2024-02-12	11/18614	2.08872e-05	0.0011984	0.000520806	APOB/MAOB	2
BP	GO:0044650	adhesion of symbiont to host cell	2024-02-12	12/18614	2.50557e-05	0.00135301	0.000587994	DPP4/ICAM1	2
BP	GO:0001666	response to hypoxia	2024-04-12	293/18614	2.69506e-05	0.00137448	0.000597325	DPP4/HMOX1/PLAU/SLC6A4	4
BP	GO:0051918	negative regulation of fibrinolysis	2024-02-12	13/18614	2.96006e-05	0.00139646	0.000606877	THBD/PLAU	2
BP	GO:2001237	negative regulation of extrinsic apoptotic signaling pathway	2024-03-12	99/18614	3.10077e-05	0.00139646	0.000606877	IL1B/ICAM1/HMOX1	3
BP	GO:0036293	response to decreased oxygen levels	2024-04-12	306/18614	3.19451e-05	0.00139646	0.000606877	DPP4/HMOX1/PLAU/SLC6A4	4
BP	GO:0030593	neutrophil chemotaxis	2024-03-12	107/18614	3.91248e-05	0.00158928	0.000690673	IL1B/DPP4/CXCL2	3
BP	GO:0044406	adhesion of symbiont to host	2024-02-12	15/18614	3.98185e-05	0.00158928	0.000690673	DPP4/ICAM1	2
BP	GO:0051604	protein maturation	2024-04-12	332/18614	4.39361e-05	0.00163238	0.000709406	DPP4/F3/THBD/PLAU	4
BP	GO:0070482	response to oxygen levels	2024-04-12	333/18614	4.44549e-05	0.00163238	0.000709406	DPP4/HMOX1/PLAU/SLC6A4	4
BP	GO:0051917	regulation of fibrinolysis	2024-02-12	18/18614	5.79589e-05	0.00204639	0.000889328	THBD/PLAU	2
BP	GO:1990266	neutrophil migration	2024-03-12	128/18614	6.67794e-05	0.00224072	0.00097378	IL1B/DPP4/CXCL2	3
BP	GO:0046683	response to organophosphorus	2024-03-12	129/18614	6.83445e-05	0.00224072	0.00097378	IL1B/THBD/SLC6A4	3
BP	GO:0071621	granulocyte chemotaxis	2024-03-12	131/18614	7.15465e-05	0.00226482	0.000984252	IL1B/DPP4/CXCL2	3
BP	GO:0006837	serotonin transport	2024-02-12	21/18614	7.94659e-05	0.00242053	0.00105192	MAOB/SLC6A4	2
BP	GO:0061041	regulation of wound healing	2024-03-12	137/18614	8.17391e-05	0.00242053	0.00105192	F3/THBD/PLAU	3
BP	GO:0014074	response to purine-containing compound	2024-03-12	143/18614	9.28394e-05	0.00266333	0.00115744	IL1B/THBD/SLC6A4	3
BP	GO:0097530	granulocyte migration	2024-03-12	156/18614	0.000120175	0.00315201	0.00136981	IL1B/DPP4/CXCL2	3
BP	GO:1903531	negative regulation of secretion by cell	2024-03-12	156/18614	0.000120175	0.00315201	0.00136981	IL1B/MAOB/HMOX1	3
BP	GO:2001236	regulation of extrinsic apoptotic signaling pathway	2024-03-12	156/18614	0.000120175	0.00315201	0.00136981	IL1B/ICAM1/HMOX1	3
BP	GO:0042060	wound healing	2024-04-12	439/18614	0.000129982	0.00328834	0.00142906	HMOX1/F3/THBD/PLAU	4
BP	GO:0042730	fibrinolysis	2024-02-12	27/18614	0.000132536	0.00328834	0.00142906	THBD/PLAU	2
BP	GO:1903034	regulation of response to wounding	2024-03-12	170/18614	0.000154977	0.00374393	0.00162705	F3/THBD/PLAU	3
BP	GO:1902042	negative regulation of extrinsic apoptotic signaling pathway via death domain receptors	2024-02-12	31/18614	0.000175331	0.00412702	0.00179354	ICAM1/HMOX1	2
BP	GO:0051048	negative regulation of secretion	2024-03-12	180/18614	0.00018348	0.00421086	0.00182997	IL1B/MAOB/HMOX1	3
BP	GO:0045766	positive regulation of angiogenesis	2024-03-12	185/18614	0.000198927	0.00434797	0.00188956	IL1B/HMOX1/F3	3
BP	GO:1904018	positive regulation of vasculature development	2024-03-12	185/18614	0.000198927	0.00434797	0.00188956	IL1B/HMOX1/F3	3
BP	GO:0034383	low-density lipoprotein particle clearance	2024-02-12	34/18614	0.000211301	0.00451104	0.00196042	APOB/HMOX1	2
BP	GO:0044703	multi-organism reproductive process	2024-03-12	207/18614	0.000276927	0.00577771	0.0025109	IL1B/THBD/SLC6A4	3
BP	GO:0044706	multi-multicellular organism process	2024-03-12	216/18614	0.000313803	0.00640158	0.00278202	IL1B/THBD/SLC6A4	3
BP	GO:0007596	blood coagulation	2024-03-12	224/18614	0.000349133	0.0069264	0.0030101	F3/THBD/PLAU	3
BP	GO:0002685	regulation of leukocyte migration	2024-03-12	227/18614	0.000363018	0.0069264	0.0030101	DPP4/ICAM1/HMOX1	3
BP	GO:0097191	extrinsic apoptotic signaling pathway	2024-03-12	227/18614	0.000363018	0.0069264	0.0030101	IL1B/ICAM1/HMOX1	3
BP	GO:0050817	coagulation	2024-03-12	229/18614	0.00037247	0.0069264	0.0030101	F3/THBD/PLAU	3
BP	GO:0007599	hemostasis	2024-03-12	230/18614	0.000377255	0.0069264	0.0030101	F3/THBD/PLAU	3
BP	GO:2001234	negative regulation of apoptotic signaling pathway	2024-03-12	233/18614	0.000391848	0.00705327	0.00306523	IL1B/ICAM1/HMOX1	3
BP	GO:0030595	leukocyte chemotaxis	2024-03-12	241/18614	0.000432536	0.0072696	0.00315925	IL1B/DPP4/CXCL2	3
BP	GO:0097529	myeloid leukocyte migration	2024-03-12	241/18614	0.000432536	0.0072696	0.00315925	IL1B/DPP4/CXCL2	3
BP	GO:0033628	regulation of cell adhesion mediated by integrin	2024-02-12	49/18614	0.000440568	0.0072696	0.00315925	DPP4/PLAU	2
BP	GO:0061028	establishment of endothelial barrier	2024-02-12	49/18614	0.000440568	0.0072696	0.00315925	IL1B/ICAM1	2
BP	GO:0030195	negative regulation of blood coagulation	2024-02-12	50/18614	0.000458761	0.0072696	0.00315925	THBD/PLAU	2
BP	GO:1902041	regulation of extrinsic apoptotic signaling pathway via death domain receptors	2024-02-12	50/18614	0.000458761	0.0072696	0.00315925	ICAM1/HMOX1	2
BP	GO:0002703	regulation of leukocyte mediated immunity	2024-03-12	246/18614	0.0004593	0.0072696	0.00315925	IL1B/ICAM1/HMOX1	3
BP	GO:1900047	negative regulation of hemostasis	2024-02-12	51/18614	0.000477315	0.0074267	0.00322752	THBD/PLAU	2
BP	GO:0050819	negative regulation of coagulation	2024-02-12	54/18614	0.000535141	0.00808912	0.0035154	THBD/PLAU	2
BP	GO:0002686	negative regulation of leukocyte migration	2024-02-12	55/18614	0.000555136	0.00808912	0.0035154	DPP4/HMOX1	2
BP	GO:0034381	plasma lipoprotein particle clearance	2024-02-12	55/18614	0.000555136	0.00808912	0.0035154	APOB/HMOX1	2
BP	GO:0050805	negative regulation of synaptic transmission	2024-02-12	55/18614	0.000555136	0.00808912	0.0035154	IL1B/SLC6A4	2
BP	GO:1904036	negative regulation of epithelial cell apoptotic process	2024-02-12	62/18614	0.00070514	0.00997467	0.00433482	ICAM1/HMOX1	2
BP	GO:0001885	endothelial cell development	2024-02-12	63/18614	0.000727999	0.00997467	0.00433482	IL1B/ICAM1	2
BP	GO:0031638	zymogen activation	2024-02-12	63/18614	0.000727999	0.00997467	0.00433482	THBD/PLAU	2
BP	GO:0032757	positive regulation of interleukin-8 production	2024-02-12	63/18614	0.000727999	0.00997467	0.00433482	IL1B/F3	2
BP	GO:0015850	organic hydroxy compound transport	2024-03-12	296/18614	0.000787318	0.0106288	0.0046191	APOB/MAOB/SLC6A4	3
BP	GO:0032722	positive regulation of chemokine production	2024-02-12	70/18614	0.000897959	0.0119468	0.00519186	IL1B/HMOX1	2
BP	GO:0060326	cell chemotaxis	2024-03-12	312/18614	0.000917131	0.0120275	0.00522696	IL1B/DPP4/CXCL2	3
BP	GO:1901616	organic hydroxy compound catabolic process	2024-02-12	74/18614	0.00100286	0.0129666	0.00563507	CYP3A4/MAOB	2
BP	GO:0016042	lipid catabolic process	2024-03-12	330/18614	0.00107866	0.013753	0.00597681	IL1B/CYP3A4/APOB	3
BP	GO:0061045	negative regulation of wound healing	2024-02-12	78/18614	0.0011134	0.0140014	0.00608476	THBD/PLAU	2
BP	GO:0045765	regulation of angiogenesis	2024-03-12	349/18614	0.00126772	0.0157266	0.00683453	IL1B/HMOX1/F3	3
BP	GO:1901342	regulation of vasculature development	2024-03-12	355/18614	0.00133151	0.0158362	0.00688213	IL1B/HMOX1/F3	3
BP	GO:0008625	extrinsic apoptotic signaling pathway via death domain receptors	2024-02-12	86/18614	0.00135126	0.0158362	0.00688213	ICAM1/HMOX1	2
BP	GO:0015844	monoamine transport	2024-02-12	86/18614	0.00135126	0.0158362	0.00688213	MAOB/SLC6A4	2
BP	GO:0019915	lipid storage	2024-02-12	86/18614	0.00135126	0.0158362	0.00688213	IL1B/APOB	2
BP	GO:0033627	cell adhesion mediated by integrin	2024-02-12	87/18614	0.00138256	0.0158362	0.00688213	DPP4/PLAU	2
BP	GO:0097006	regulation of plasma lipoprotein particle levels	2024-02-12	87/18614	0.00138256	0.0158362	0.00688213	APOB/HMOX1	2
BP	GO:0050878	regulation of body fluid levels	2024-03-12	361/18614	0.00139731	0.0158362	0.00688213	F3/THBD/PLAU	3
BP	GO:1903035	negative regulation of response to wounding	2024-02-12	93/18614	0.00157762	0.0176617	0.00767547	THBD/PLAU	2
BP	GO:2001233	regulation of apoptotic signaling pathway	2024-03-12	381/18614	0.00163141	0.0180438	0.00784155	IL1B/ICAM1/HMOX1	3
BP	GO:0002697	regulation of immune effector process	2024-03-12	384/18614	0.00166853	0.0182346	0.00792447	IL1B/ICAM1/HMOX1	3
BP	GO:0032642	regulation of chemokine production	2024-02-12	98/18614	0.00174966	0.0188963	0.00821201	IL1B/HMOX1	2
BP	GO:0032602	chemokine production	2024-02-12	99/18614	0.00178509	0.0190548	0.0082809	IL1B/HMOX1	2
BP	GO:0002443	leukocyte mediated immunity	2024-03-12	401/18614	0.00188895	0.0199317	0.00866198	IL1B/ICAM1/HMOX1	3
BP	GO:0032677	regulation of interleukin-8 production	2024-02-12	103/18614	0.00193025	0.0201361	0.00875079	IL1B/F3	2
BP	GO:0032637	interleukin-8 production	2024-02-12	104/18614	0.0019674	0.0202929	0.00881897	IL1B/F3	2
BP	GO:0007159	leukocyte cell-cell adhesion	2024-03-12	415/18614	0.00208363	0.021253	0.0092362	IL1B/DPP4/ICAM1	3
BP	GO:1904035	regulation of epithelial cell apoptotic process	2024-02-12	109/18614	0.00215821	0.0217719	0.00946169	ICAM1/HMOX1	2
BP	GO:1905954	positive regulation of lipid localization	2024-02-12	112/18614	0.00227677	0.0227182	0.00987294	IL1B/APOB	2
BP	GO:0002526	acute inflammatory response	2024-02-12	114/18614	0.00235749	0.0232707	0.0101131	IL1B/F3	2
BP	GO:0001938	positive regulation of endothelial cell proliferation	2024-02-12	115/18614	0.00239836	0.0234222	0.0101789	HMOX1/F3	2
BP	GO:0032102	negative regulation of response to external stimulus	2024-03-12	446/18614	0.00255846	0.0242767	0.0105502	DPP4/THBD/PLAU	3
BP	GO:0002718	regulation of cytokine production involved in immune response	2024-02-12	119/18614	0.00256518	0.0242767	0.0105502	IL1B/HMOX1	2
BP	GO:0045446	endothelial cell differentiation	2024-02-12	119/18614	0.00256518	0.0242767	0.0105502	IL1B/ICAM1	2
BP	GO:0032355	response to estradiol	2024-02-12	120/18614	0.00260772	0.0243325	0.0105745	APOB/SLC6A4	2
BP	GO:0002367	cytokine production involved in immune response	2024-02-12	121/18614	0.0026506	0.0243325	0.0105745	IL1B/HMOX1	2
BP	GO:0043500	muscle adaptation	2024-02-12	121/18614	0.0026506	0.0243325	0.0105745	IL1B/HMOX1	2
BP	GO:0023061	signal release	2024-03-12	483/18614	0.00320747	0.0288672	0.0125452	IL1B/MAOB/SLC6A4	3
BP	GO:0051051	negative regulation of transport	2024-03-12	483/18614	0.00320747	0.0288672	0.0125452	IL1B/MAOB/HMOX1	3
BP	GO:0001819	positive regulation of cytokine production	2024-03-12	489/18614	0.00332144	0.0296028	0.0128649	IL1B/HMOX1/F3	3
BP	GO:0003158	endothelium development	2024-02-12	137/18614	0.00338181	0.029851	0.0129727	IL1B/ICAM1	2
BP	GO:0008203	cholesterol metabolic process	2024-02-12	140/18614	0.00352831	0.0302709	0.0131552	CYP3A4/APOB	2
BP	GO:0046165	alcohol biosynthetic process	2024-02-12	140/18614	0.00352831	0.0302709	0.0131552	CYP3A4/APOB	2
BP	GO:1904019	epithelial cell apoptotic process	2024-02-12	140/18614	0.00352831	0.0302709	0.0131552	ICAM1/HMOX1	2
BP	GO:1902652	secondary alcohol metabolic process	2024-02-12	150/18614	0.00403782	0.0343214	0.0149155	CYP3A4/APOB	2
BP	GO:0046718	viral entry into host cell	2024-02-12	153/18614	0.00419699	0.0353471	0.0153613	DPP4/ICAM1	2
BP	GO:0016125	sterol metabolic process	2024-02-12	155/18614	0.00430471	0.0359248	0.0156123	CYP3A4/APOB	2
BP	GO:0007584	response to nutrient	2024-02-12	156/18614	0.00435906	0.0360506	0.015667	HMOX1/SLC6A4	2
BP	GO:0044409	entry into host	2024-02-12	160/18614	0.00457964	0.0375367	0.0163128	DPP4/ICAM1	2
BP	GO:0006633	fatty acid biosynthetic process	2024-02-12	161/18614	0.00463559	0.037659	0.016366	IL1B/CYP3A4	2
BP	GO:0006694	steroid biosynthetic process	2024-02-12	175/18614	0.00545218	0.0439044	0.0190801	CYP3A4/APOB	2
BP	GO:0046890	regulation of lipid biosynthetic process	2024-02-12	182/18614	0.00588362	0.0464757	0.0201975	IL1B/APOB	2
BP	GO:1905952	regulation of lipid localization	2024-02-12	182/18614	0.00588362	0.0464757	0.0201975	IL1B/APOB	2
BP	GO:0001936	regulation of endothelial cell proliferation	2024-02-12	185/18614	0.0060732	0.0464757	0.0201975	HMOX1/F3	2
BP	GO:0044000	movement in host	2024-02-12	185/18614	0.0060732	0.0464757	0.0201975	DPP4/ICAM1	2
BP	GO:0007565	female pregnancy	2024-02-12	187/18614	0.00620114	0.0464757	0.0201975	IL1B/THBD	2
BP	GO:0002700	regulation of production of molecular mediator of immune response	2024-02-12	189/18614	0.00633033	0.0464757	0.0201975	IL1B/HMOX1	2
BP	GO:0071466	cellular response to xenobiotic stimulus	2024-02-12	189/18614	0.00633033	0.0464757	0.0201975	IL1B/CYP3A4	2
BP	GO:0002291	T cell activation via T cell receptor contact with antigen bound to MHC molecule on antigen presenting cell	2024-01-12	10/18614	0.00642964	0.0464757	0.0201975	ICAM1	1
BP	GO:0033007	negative regulation of mast cell activation involved in immune response	2024-01-12	10/18614	0.00642964	0.0464757	0.0201975	HMOX1	1
BP	GO:0042135	neurotransmitter catabolic process	2024-01-12	10/18614	0.00642964	0.0464757	0.0201975	MAOB	1
BP	GO:0042363	fat-soluble vitamin catabolic process	2024-01-12	10/18614	0.00642964	0.0464757	0.0201975	CYP3A4	1
BP	GO:0042368	vitamin D biosynthetic process	2024-01-12	10/18614	0.00642964	0.0464757	0.0201975	CYP3A4	1
BP	GO:1903596	regulation of gap junction assembly	2024-01-12	10/18614	0.00642964	0.0464757	0.0201975	IL1B	1
BP	GO:0043123	positive regulation of I-kappaB kinase/NF-kappaB signaling	2024-02-12	192/18614	0.00652641	0.0468066	0.0203414	IL1B/HMOX1	2
BP	GO:0001660	fever generation	2024-01-12	11/18614	0.00707052	0.0480795	0.0208945	IL1B	1
BP	GO:0019065	receptor-mediated endocytosis of virus by host cell	2024-01-12	11/18614	0.00707052	0.0480795	0.0208945	DPP4	1
BP	GO:0021936	regulation of cerebellar granule cell precursor proliferation	2024-01-12	11/18614	0.00707052	0.0480795	0.0208945	SLC6A4	1
BP	GO:0033632	regulation of cell-cell adhesion mediated by integrin	2024-01-12	11/18614	0.00707052	0.0480795	0.0208945	DPP4	1
BP	GO:0034379	very-low-density lipoprotein particle assembly	2024-01-12	11/18614	0.00707052	0.0480795	0.0208945	APOB	1
BP	GO:0042167	heme catabolic process	2024-01-12	11/18614	0.00707052	0.0480795	0.0208945	HMOX1	1
BP	GO:0046149	pigment catabolic process	2024-01-12	11/18614	0.00707052	0.0480795	0.0208945	HMOX1	1
BP	GO:0001935	endothelial cell proliferation	2024-02-12	201/18614	0.00713128	0.0481361	0.0209191	HMOX1/F3	2
BP	GO:0051701	biological process involved in interaction with host	2024-02-12	206/18614	0.007478	0.0488302	0.0212208	DPP4/ICAM1	2
BP	GO:0002887	negative regulation of myeloid leukocyte mediated immunity	2024-01-12	12/18614	0.00771101	0.0488302	0.0212208	HMOX1	1
BP	GO:0009111	vitamin catabolic process	2024-01-12	12/18614	0.00771101	0.0488302	0.0212208	CYP3A4	1
BP	GO:0019336	phenol-containing compound catabolic process	2024-01-12	12/18614	0.00771101	0.0488302	0.0212208	MAOB	1
BP	GO:0031650	regulation of heat generation	2024-01-12	12/18614	0.00771101	0.0488302	0.0212208	IL1B	1
BP	GO:0033083	regulation of immature T cell proliferation	2024-01-12	12/18614	0.00771101	0.0488302	0.0212208	IL1B	1
BP	GO:0033084	regulation of immature T cell proliferation in thymus	2024-01-12	12/18614	0.00771101	0.0488302	0.0212208	IL1B	1
BP	GO:0002064	epithelial cell development	2024-02-12	210/18614	0.00776083	0.0488302	0.0212208	IL1B/ICAM1	2
BP	GO:0001505	regulation of neurotransmitter levels	2024-02-12	211/18614	0.00783229	0.0488302	0.0212208	MAOB/SLC6A4	2
BP	GO:0043491	protein kinase B signaling	2024-02-12	215/18614	0.00812115	0.0488302	0.0212208	IL1B/F3	2
BP	GO:0006787	porphyrin-containing compound catabolic process	2024-01-12	13/18614	0.00835113	0.0488302	0.0212208	HMOX1	1
BP	GO:0007320	insemination	2024-01-12	13/18614	0.00835113	0.0488302	0.0212208	SLC6A4	1
BP	GO:0031392	regulation of prostaglandin biosynthetic process	2024-01-12	13/18614	0.00835113	0.0488302	0.0212208	IL1B	1
BP	GO:0033015	tetrapyrrole catabolic process	2024-01-12	13/18614	0.00835113	0.0488302	0.0212208	HMOX1	1
BP	GO:0033079	immature T cell proliferation	2024-01-12	13/18614	0.00835113	0.0488302	0.0212208	IL1B	1
BP	GO:0033080	immature T cell proliferation in thymus	2024-01-12	13/18614	0.00835113	0.0488302	0.0212208	IL1B	1
BP	GO:0042362	fat-soluble vitamin biosynthetic process	2024-01-12	13/18614	0.00835113	0.0488302	0.0212208	CYP3A4	1
BP	GO:0051610	serotonin uptake	2024-01-12	13/18614	0.00835113	0.0488302	0.0212208	SLC6A4	1
BP	GO:0070486	leukocyte aggregation	2024-01-12	13/18614	0.00835113	0.0488302	0.0212208	IL1B	1
BP	GO:0075509	endocytosis involved in viral entry into host cell	2024-01-12	13/18614	0.00835113	0.0488302	0.0212208	DPP4	1
BP	GO:1903054	negative regulation of extracellular matrix organization	2024-01-12	13/18614	0.00835113	0.0488302	0.0212208	DPP4	1
BP	GO:0072330	monocarboxylic acid biosynthetic process	2024-02-12	220/18614	0.00848897	0.049322	0.0214345	IL1B/CYP3A4	2
BP	GO:0071222	cellular response to lipopolysaccharide	2024-02-12	224/18614	0.0087886	0.0495293	0.0215246	IL1B/CXCL2	2
BP	GO:0050679	positive regulation of epithelial cell proliferation	2024-02-12	225/18614	0.00886425	0.0495293	0.0215246	HMOX1/F3	2
BP	GO:0050866	negative regulation of cell activation	2024-02-12	225/18614	0.00886425	0.0495293	0.0215246	HMOX1/THBD	2
BP	GO:0030213	hyaluronan biosynthetic process	2024-01-12	14/18614	0.00899087	0.0495293	0.0215246	IL1B	1
BP	GO:0032306	regulation of prostaglandin secretion	2024-01-12	14/18614	0.00899087	0.0495293	0.0215246	IL1B	1
BP	GO:0032308	positive regulation of prostaglandin secretion	2024-01-12	14/18614	0.00899087	0.0495293	0.0215246	IL1B	1
BP	GO:0033004	negative regulation of mast cell activation	2024-01-12	14/18614	0.00899087	0.0495293	0.0215246	HMOX1	1
BP	GO:0043301	negative regulation of leukocyte degranulation	2024-01-12	14/18614	0.00899087	0.0495293	0.0215246	HMOX1	1
BP	GO:0050920	regulation of chemotaxis	2024-02-12	230/18614	0.00924693	0.0495293	0.0215246	DPP4/F3	2
BP	GO:0009743	response to carbohydrate	2024-02-12	234/18614	0.00955839	0.0495293	0.0215246	IL1B/APOB	2
BP	GO:0032725	positive regulation of granulocyte macrophage colony-stimulating factor production	2024-01-12	15/18614	0.00963023	0.0495293	0.0215246	IL1B	1
BP	GO:0034116	positive regulation of heterotypic cell-cell adhesion	2024-01-12	15/18614	0.00963023	0.0495293	0.0215246	IL1B	1
BP	GO:0035641	locomotory exploration behavior	2024-01-12	15/18614	0.00963023	0.0495293	0.0215246	DPP4	1
BP	GO:0071639	positive regulation of monocyte chemotactic protein-1 production	2024-01-12	15/18614	0.00963023	0.0495293	0.0215246	IL1B	1
BP	GO:0072378	blood coagulation, fibrin clot formation	2024-01-12	15/18614	0.00963023	0.0495293	0.0215246	THBD	1
BP	GO:2001279	regulation of unsaturated fatty acid biosynthetic process	2024-01-12	15/18614	0.00963023	0.0495293	0.0215246	IL1B	1
BP	GO:0071219	cellular response to molecule of bacterial origin	2024-02-12	237/18614	0.00979506	0.0495293	0.0215246	IL1B/CXCL2	2
BP	GO:0042445	hormone metabolic process	2024-02-12	241/18614	0.0101147	0.0495293	0.0215246	CYP3A4/DPP4	2
BP	GO:0009636	response to toxic substance	2024-02-12	242/18614	0.0101953	0.0495293	0.0215246	MAOB/SLC6A4	2
BP	GO:1901617	organic hydroxy compound biosynthetic process	2024-02-12	242/18614	0.0101953	0.0495293	0.0215246	CYP3A4/APOB	2
BP	GO:0010715	regulation of extracellular matrix disassembly	2024-01-12	16/18614	0.0102692	0.0495293	0.0215246	DPP4	1
BP	GO:0021534	cell proliferation in hindbrain	2024-01-12	16/18614	0.0102692	0.0495293	0.0215246	SLC6A4	1
BP	GO:0021924	cell proliferation in external granule layer	2024-01-12	16/18614	0.0102692	0.0495293	0.0215246	SLC6A4	1
BP	GO:0021930	cerebellar granule cell precursor proliferation	2024-01-12	16/18614	0.0102692	0.0495293	0.0215246	SLC6A4	1
BP	GO:0034374	low-density lipoprotein particle remodeling	2024-01-12	16/18614	0.0102692	0.0495293	0.0215246	APOB	1
BP	GO:0042159	lipoprotein catabolic process	2024-01-12	16/18614	0.0102692	0.0495293	0.0215246	APOB	1
BP	GO:0051044	positive regulation of membrane protein ectodomain proteolysis	2024-01-12	16/18614	0.0102692	0.0495293	0.0215246	IL1B	1
BP	GO:0050870	positive regulation of T cell activation	2024-02-12	249/18614	0.010768	0.0495293	0.0215246	IL1B/DPP4	2
BP	GO:0006959	humoral immune response	2024-02-12	250/18614	0.0108509	0.0495293	0.0215246	IL1B/CXCL2	2
BP	GO:0009404	toxin metabolic process	2024-01-12	17/18614	0.0109078	0.0495293	0.0215246	CYP3A4	1
BP	GO:0030949	positive regulation of vascular endothelial growth factor receptor signaling pathway	2024-01-12	17/18614	0.0109078	0.0495293	0.0215246	IL1B	1
BP	GO:0031649	heat generation	2024-01-12	17/18614	0.0109078	0.0495293	0.0215246	IL1B	1
BP	GO:0033631	cell-cell adhesion mediated by integrin	2024-01-12	17/18614	0.0109078	0.0495293	0.0215246	DPP4	1
BP	GO:0046827	positive regulation of protein export from nucleus	2024-01-12	17/18614	0.0109078	0.0495293	0.0215246	IL1B	1
BP	GO:0051412	response to corticosterone	2024-01-12	17/18614	0.0109078	0.0495293	0.0215246	MAOB	1
BP	GO:0097396	response to interleukin-17	2024-01-12	17/18614	0.0109078	0.0495293	0.0215246	IL1B	1
BP	GO:0097398	cellular response to interleukin-17	2024-01-12	17/18614	0.0109078	0.0495293	0.0215246	IL1B	1
BP	GO:1901550	regulation of endothelial cell development	2024-01-12	17/18614	0.0109078	0.0495293	0.0215246	IL1B	1
BP	GO:1903140	regulation of establishment of endothelial barrier	2024-01-12	17/18614	0.0109078	0.0495293	0.0215246	IL1B	1
BP	GO:0043122	regulation of I-kappaB kinase/NF-kappaB signaling	2024-02-12	258/18614	0.0115249	0.0495293	0.0215246	IL1B/HMOX1	2
BP	GO:0002693	positive regulation of cellular extravasation	2024-01-12	18/18614	0.011546	0.0495293	0.0215246	ICAM1	1
BP	GO:0002827	positive regulation of T-helper 1 type immune response	2024-01-12	18/18614	0.011546	0.0495293	0.0215246	IL1B	1
BP	GO:0010755	regulation of plasminogen activation	2024-01-12	18/18614	0.011546	0.0495293	0.0215246	PLAU	1
BP	GO:0010885	regulation of cholesterol storage	2024-01-12	18/18614	0.011546	0.0495293	0.0215246	APOB	1
BP	GO:0016264	gap junction assembly	2024-01-12	18/18614	0.011546	0.0495293	0.0215246	IL1B	1
BP	GO:0030730	sequestering of triglyceride	2024-01-12	18/18614	0.011546	0.0495293	0.0215246	IL1B	1
BP	GO:0032310	prostaglandin secretion	2024-01-12	18/18614	0.011546	0.0495293	0.0215246	IL1B	1
BP	GO:0032604	granulocyte macrophage colony-stimulating factor production	2024-01-12	18/18614	0.011546	0.0495293	0.0215246	IL1B	1
BP	GO:0032645	regulation of granulocyte macrophage colony-stimulating factor production	2024-01-12	18/18614	0.011546	0.0495293	0.0215246	IL1B	1
BP	GO:0035234	ectopic germ cell programmed cell death	2024-01-12	18/18614	0.011546	0.0495293	0.0215246	IL1B	1
BP	GO:0042402	cellular biogenic amine catabolic process	2024-01-12	18/18614	0.011546	0.0495293	0.0215246	MAOB	1
BP	GO:0050665	hydrogen peroxide biosynthetic process	2024-01-12	18/18614	0.011546	0.0495293	0.0215246	MAOB	1
BP	GO:0070989	oxidative demethylation	2024-01-12	18/18614	0.011546	0.0495293	0.0215246	CYP3A4	1
BP	GO:0072376	protein activation cascade	2024-01-12	18/18614	0.011546	0.0495293	0.0215246	THBD	1
BP	GO:0090594	inflammatory response to wounding	2024-01-12	18/18614	0.011546	0.0495293	0.0215246	HMOX1	1
BP	GO:0150078	positive regulation of neuroinflammatory response	2024-01-12	18/18614	0.011546	0.0495293	0.0215246	IL1B	1
BP	GO:0071216	cellular response to biotic stimulus	2024-02-12	264/18614	0.0120423	0.0510722	0.0221951	IL1B/CXCL2	2
BP	GO:0010544	negative regulation of platelet activation	2024-01-12	19/18614	0.0121839	0.0510722	0.0221951	THBD	1
BP	GO:0010744	positive regulation of macrophage derived foam cell differentiation	2024-01-12	19/18614	0.0121839	0.0510722	0.0221951	APOB	1
BP	GO:0035743	CD4-positive, alpha-beta T cell cytokine production	2024-01-12	19/18614	0.0121839	0.0510722	0.0221951	IL1B	1
BP	GO:0061744	motor behavior	2024-01-12	19/18614	0.0121839	0.0510722	0.0221951	DPP4	1
BP	GO:0002699	positive regulation of immune effector process	2024-02-12	267/18614	0.0123049	0.0512389	0.0222676	IL1B/HMOX1	2
BP	GO:0009110	vitamin biosynthetic process	2024-01-12	20/18614	0.0128214	0.0512389	0.0222676	CYP3A4	1
BP	GO:0009310	amine catabolic process	2024-01-12	20/18614	0.0128214	0.0512389	0.0222676	MAOB	1
BP	GO:0010878	cholesterol storage	2024-01-12	20/18614	0.0128214	0.0512389	0.0222676	APOB	1
BP	GO:0042053	regulation of dopamine metabolic process	2024-01-12	20/18614	0.0128214	0.0512389	0.0222676	MAOB	1
BP	GO:0042069	regulation of catecholamine metabolic process	2024-01-12	20/18614	0.0128214	0.0512389	0.0222676	MAOB	1
BP	GO:0042359	vitamin D metabolic process	2024-01-12	20/18614	0.0128214	0.0512389	0.0222676	CYP3A4	1
BP	GO:0042953	lipoprotein transport	2024-01-12	20/18614	0.0128214	0.0512389	0.0222676	APOB	1
BP	GO:0071243	cellular response to arsenic-containing substance	2024-01-12	20/18614	0.0128214	0.0512389	0.0222676	HMOX1	1
BP	GO:0071379	cellular response to prostaglandin stimulus	2024-01-12	20/18614	0.0128214	0.0512389	0.0222676	APOB	1
BP	GO:1903039	positive regulation of leukocyte cell-cell adhesion	2024-02-12	273/18614	0.0128376	0.0512389	0.0222676	IL1B/DPP4	2
BP	GO:0010829	negative regulation of glucose transmembrane transport	2024-01-12	21/18614	0.0134585	0.0521302	0.0226549	IL1B	1
BP	GO:0032305	positive regulation of icosanoid secretion	2024-01-12	21/18614	0.0134585	0.0521302	0.0226549	IL1B	1
BP	GO:0044872	lipoprotein localization	2024-01-12	21/18614	0.0134585	0.0521302	0.0226549	APOB	1
BP	GO:0060252	positive regulation of glial cell proliferation	2024-01-12	21/18614	0.0134585	0.0521302	0.0226549	IL1B	1
BP	GO:0060353	regulation of cell adhesion molecule production	2024-01-12	21/18614	0.0134585	0.0521302	0.0226549	IL1B	1
BP	GO:0071605	monocyte chemotactic protein-1 production	2024-01-12	21/18614	0.0134585	0.0521302	0.0226549	IL1B	1
BP	GO:0071637	regulation of monocyte chemotactic protein-1 production	2024-01-12	21/18614	0.0134585	0.0521302	0.0226549	IL1B	1
BP	GO:0043542	endothelial cell migration	2024-02-12	283/18614	0.0137479	0.0530275	0.0230449	DPP4/HMOX1	2
BP	GO:0007620	copulation	2024-01-12	22/18614	0.0140952	0.0532485	0.0231409	SLC6A4	1
BP	GO:0030449	regulation of complement activation	2024-01-12	22/18614	0.0140952	0.0532485	0.0231409	IL1B	1
BP	GO:0032303	regulation of icosanoid secretion	2024-01-12	22/18614	0.0140952	0.0532485	0.0231409	IL1B	1
BP	GO:0045723	positive regulation of fatty acid biosynthetic process	2024-01-12	22/18614	0.0140952	0.0532485	0.0231409	IL1B	1
BP	GO:1903589	positive regulation of blood vessel endothelial cell proliferation involved in sprouting angiogenesis	2024-01-12	22/18614	0.0140952	0.0532485	0.0231409	HMOX1	1
BP	GO:1903532	positive regulation of secretion by cell	2024-02-12	289/18614	0.0143073	0.0538283	0.0233929	IL1B/SLC6A4	2
BP	GO:0007249	I-kappaB kinase/NF-kappaB signaling	2024-02-12	293/18614	0.0146858	0.0545304	0.023698	IL1B/HMOX1	2
BP	GO:0002689	negative regulation of leukocyte chemotaxis	2024-01-12	23/18614	0.0147315	0.0545304	0.023698	DPP4	1
BP	GO:0046794	transport of virus	2024-01-12	23/18614	0.0147315	0.0545304	0.023698	DPP4	1
BP	GO:2000178	negative regulation of neural precursor cell proliferation	2024-01-12	23/18614	0.0147315	0.0545304	0.023698	SLC6A4	1
BP	GO:0002366	leukocyte activation involved in immune response	2024-02-12	296/18614	0.0149725	0.0548924	0.0238553	ICAM1/HMOX1	2
BP	GO:0002263	cell activation involved in immune response	2024-02-12	300/18614	0.0153586	0.0548924	0.0238553	ICAM1/HMOX1	2
BP	GO:0002922	positive regulation of humoral immune response	2024-01-12	24/18614	0.0153675	0.0548924	0.0238553	IL1B	1
BP	GO:0010640	regulation of platelet-derived growth factor receptor signaling pathway	2024-01-12	24/18614	0.0153675	0.0548924	0.0238553	F3	1
BP	GO:0045540	regulation of cholesterol biosynthetic process	2024-01-12	24/18614	0.0153675	0.0548924	0.0238553	APOB	1
BP	GO:0048143	astrocyte activation	2024-01-12	24/18614	0.0153675	0.0548924	0.0238553	IL1B	1
BP	GO:0051043	regulation of membrane protein ectodomain proteolysis	2024-01-12	24/18614	0.0153675	0.0548924	0.0238553	IL1B	1
BP	GO:0060352	cell adhesion molecule production	2024-01-12	24/18614	0.0153675	0.0548924	0.0238553	IL1B	1
BP	GO:0106118	regulation of sterol biosynthetic process	2024-01-12	24/18614	0.0153675	0.0548924	0.0238553	APOB	1
BP	GO:0006706	steroid catabolic process	2024-01-12	25/18614	0.0160031	0.0560718	0.0243679	CYP3A4	1
BP	GO:0010623	programmed cell death involved in cell development	2024-01-12	25/18614	0.0160031	0.0560718	0.0243679	IL1B	1
BP	GO:0034114	regulation of heterotypic cell-cell adhesion	2024-01-12	25/18614	0.0160031	0.0560718	0.0243679	IL1B	1
BP	GO:0050927	positive regulation of positive chemotaxis	2024-01-12	25/18614	0.0160031	0.0560718	0.0243679	F3	1
BP	GO:2000193	positive regulation of fatty acid transport	2024-01-12	25/18614	0.0160031	0.0560718	0.0243679	IL1B	1
BP	GO:0002726	positive regulation of T cell cytokine production	2024-01-12	26/18614	0.0166383	0.0565872	0.0245918	IL1B	1
BP	GO:0031639	plasminogen activation	2024-01-12	26/18614	0.0166383	0.0565872	0.0245918	PLAU	1
BP	GO:0034377	plasma lipoprotein particle assembly	2024-01-12	26/18614	0.0166383	0.0565872	0.0245918	APOB	1
BP	GO:0042178	xenobiotic catabolic process	2024-01-12	26/18614	0.0166383	0.0565872	0.0245918	CYP3A4	1
BP	GO:0050926	regulation of positive chemotaxis	2024-01-12	26/18614	0.0166383	0.0565872	0.0245918	F3	1
BP	GO:0050995	negative regulation of lipid catabolic process	2024-01-12	26/18614	0.0166383	0.0565872	0.0245918	IL1B	1
BP	GO:1903306	negative regulation of regulated secretory pathway	2024-01-12	26/18614	0.0166383	0.0565872	0.0245918	HMOX1	1
BP	GO:0044403	biological process involved in symbiotic interaction	2024-02-12	313/18614	0.0166433	0.0565872	0.0245918	DPP4/ICAM1	2
BP	GO:0070372	regulation of ERK1 and ERK2 cascade	2024-02-12	315/18614	0.0168449	0.0570615	0.024798	IL1B/ICAM1	2
BP	GO:0051047	positive regulation of secretion	2024-02-12	317/18614	0.0170477	0.0572445	0.0248775	IL1B/SLC6A4	2
BP	GO:0001963	synaptic transmission, dopaminergic	2024-01-12	27/18614	0.0172731	0.0572445	0.0248775	SLC6A4	1
BP	GO:0010884	positive regulation of lipid storage	2024-01-12	27/18614	0.0172731	0.0572445	0.0248775	APOB	1
BP	GO:0019433	triglyceride catabolic process	2024-01-12	27/18614	0.0172731	0.0572445	0.0248775	APOB	1
BP	GO:0042133	neurotransmitter metabolic process	2024-01-12	27/18614	0.0172731	0.0572445	0.0248775	MAOB	1
BP	GO:0050996	positive regulation of lipid catabolic process	2024-01-12	27/18614	0.0172731	0.0572445	0.0248775	IL1B	1
BP	GO:0019058	viral life cycle	2024-02-12	320/18614	0.0173538	0.0573049	0.0249037	DPP4/ICAM1	2
BP	GO:0022409	positive regulation of cell-cell adhesion	2024-02-12	321/18614	0.0174563	0.0574369	0.0249611	IL1B/DPP4	2
BP	GO:0008202	steroid metabolic process	2024-02-12	323/18614	0.0176622	0.0578954	0.0251604	CYP3A4/APOB	2
BP	GO:0002675	positive regulation of acute inflammatory response	2024-01-12	28/18614	0.0179076	0.0578954	0.0251604	IL1B	1
BP	GO:0042759	long-chain fatty acid biosynthetic process	2024-01-12	28/18614	0.0179076	0.0578954	0.0251604	CYP3A4	1
BP	GO:0051251	positive regulation of lymphocyte activation	2024-02-12	327/18614	0.0180772	0.0578954	0.0251604	IL1B/DPP4	2
BP	GO:0071496	cellular response to external stimulus	2024-02-12	327/18614	0.0180772	0.0578954	0.0251604	IL1B/HMOX1	2
BP	GO:0002440	production of molecular mediator of immune response	2024-02-12	328/18614	0.0181816	0.0578954	0.0251604	IL1B/HMOX1	2
BP	GO:0046394	carboxylic acid biosynthetic process	2024-02-12	328/18614	0.0181816	0.0578954	0.0251604	IL1B/CYP3A4	2
BP	GO:0016053	organic acid biosynthetic process	2024-02-12	331/18614	0.0184964	0.0578954	0.0251604	IL1B/CYP3A4	2
BP	GO:0062012	regulation of small molecule metabolic process	2024-02-12	331/18614	0.0184964	0.0578954	0.0251604	IL1B/APOB	2
BP	GO:0010575	positive regulation of vascular endothelial growth factor production	2024-01-12	29/18614	0.0185417	0.0578954	0.0251604	IL1B	1
BP	GO:0010955	negative regulation of protein processing	2024-01-12	29/18614	0.0185417	0.0578954	0.0251604	PLAU	1
BP	GO:0015732	prostaglandin transport	2024-01-12	29/18614	0.0185417	0.0578954	0.0251604	IL1B	1
BP	GO:0035640	exploration behavior	2024-01-12	29/18614	0.0185417	0.0578954	0.0251604	DPP4	1
BP	GO:0065005	protein-lipid complex assembly	2024-01-12	29/18614	0.0185417	0.0578954	0.0251604	APOB	1
BP	GO:1903318	negative regulation of protein maturation	2024-01-12	29/18614	0.0185417	0.0578954	0.0251604	PLAU	1
BP	GO:0009895	negative regulation of catabolic process	2024-02-12	337/18614	0.019133	0.0584817	0.0254152	IL1B/HMOX1	2
BP	GO:0002825	regulation of T-helper 1 type immune response	2024-01-12	30/18614	0.0191754	0.0584817	0.0254152	IL1B	1
BP	GO:0008209	androgen metabolic process	2024-01-12	30/18614	0.0191754	0.0584817	0.0254152	CYP3A4	1
BP	GO:0034368	protein-lipid complex remodeling	2024-01-12	30/18614	0.0191754	0.0584817	0.0254152	APOB	1
BP	GO:0034369	plasma lipoprotein particle remodeling	2024-01-12	30/18614	0.0191754	0.0584817	0.0254152	APOB	1
BP	GO:0070498	interleukin-1-mediated signaling pathway	2024-01-12	30/18614	0.0191754	0.0584817	0.0254152	IL1B	1
BP	GO:0097421	liver regeneration	2024-01-12	30/18614	0.0191754	0.0584817	0.0254152	HMOX1	1
BP	GO:0070371	ERK1 and ERK2 cascade	2024-02-12	341/18614	0.0195625	0.0590109	0.0256451	IL1B/ICAM1	2
BP	GO:0010039	response to iron ion	2024-01-12	31/18614	0.0198087	0.0590109	0.0256451	HMOX1	1
BP	GO:0043304	regulation of mast cell degranulation	2024-01-12	31/18614	0.0198087	0.0590109	0.0256451	HMOX1	1
BP	GO:0071276	cellular response to cadmium ion	2024-01-12	31/18614	0.0198087	0.0590109	0.0256451	HMOX1	1
BP	GO:1900745	positive regulation of p38MAPK cascade	2024-01-12	31/18614	0.0198087	0.0590109	0.0256451	IL1B	1
BP	GO:0019216	regulation of lipid metabolic process	2024-02-12	344/18614	0.0198874	0.0590109	0.0256451	IL1B/APOB	2
BP	GO:0051235	maintenance of location	2024-02-12	347/18614	0.0202146	0.0590109	0.0256451	IL1B/APOB	2
BP	GO:0001516	prostaglandin biosynthetic process	2024-01-12	32/18614	0.0204417	0.0590109	0.0256451	IL1B	1
BP	GO:0010165	response to X-ray	2024-01-12	32/18614	0.0204417	0.0590109	0.0256451	THBD	1
BP	GO:0010743	regulation of macrophage derived foam cell differentiation	2024-01-12	32/18614	0.0204417	0.0590109	0.0256451	APOB	1
BP	GO:0032770	positive regulation of monooxygenase activity	2024-01-12	32/18614	0.0204417	0.0590109	0.0256451	IL1B	1
BP	GO:0033198	response to ATP	2024-01-12	32/18614	0.0204417	0.0590109	0.0256451	IL1B	1
BP	GO:0034367	protein-containing complex remodeling	2024-01-12	32/18614	0.0204417	0.0590109	0.0256451	APOB	1
BP	GO:0034694	response to prostaglandin	2024-01-12	32/18614	0.0204417	0.0590109	0.0256451	APOB	1
BP	GO:0046457	prostanoid biosynthetic process	2024-01-12	32/18614	0.0204417	0.0590109	0.0256451	IL1B	1
BP	GO:0046685	response to arsenic-containing substance	2024-01-12	32/18614	0.0204417	0.0590109	0.0256451	HMOX1	1
BP	GO:0046825	regulation of protein export from nucleus	2024-01-12	32/18614	0.0204417	0.0590109	0.0256451	IL1B	1
BP	GO:0045787	positive regulation of cell cycle	2024-02-12	354/18614	0.0209871	0.0597104	0.0259491	IL1B/SLC6A4	2
BP	GO:0030947	regulation of vascular endothelial growth factor receptor signaling pathway	2024-01-12	33/18614	0.0210743	0.0597104	0.0259491	IL1B	1
BP	GO:0033006	regulation of mast cell activation involved in immune response	2024-01-12	33/18614	0.0210743	0.0597104	0.0259491	HMOX1	1
BP	GO:0042573	retinoic acid metabolic process	2024-01-12	33/18614	0.0210743	0.0597104	0.0259491	CYP3A4	1
BP	GO:1901889	negative regulation of cell junction assembly	2024-01-12	33/18614	0.0210743	0.0597104	0.0259491	IL1B	1
BP	GO:2000191	regulation of fatty acid transport	2024-01-12	33/18614	0.0210743	0.0597104	0.0259491	IL1B	1
BP	GO:0016242	negative regulation of macroautophagy	2024-01-12	34/18614	0.0217065	0.0607516	0.0264016	HMOX1	1
BP	GO:0032743	positive regulation of interleukin-2 production	2024-01-12	34/18614	0.0217065	0.0607516	0.0264016	IL1B	1
BP	GO:0033238	regulation of amine metabolic process	2024-01-12	34/18614	0.0217065	0.0607516	0.0264016	MAOB	1
BP	GO:0090022	regulation of neutrophil chemotaxis	2024-01-12	34/18614	0.0217065	0.0607516	0.0264016	DPP4	1
BP	GO:0045862	positive regulation of proteolysis	2024-02-12	365/18614	0.0222259	0.0608551	0.0264466	IL1B/F3	2
BP	GO:0002719	negative regulation of cytokine production involved in immune response	2024-01-12	35/18614	0.0223383	0.0608551	0.0264466	HMOX1	1
BP	GO:0030212	hyaluronan metabolic process	2024-01-12	35/18614	0.0223383	0.0608551	0.0264466	IL1B	1
BP	GO:0090050	positive regulation of cell migration involved in sprouting angiogenesis	2024-01-12	35/18614	0.0223383	0.0608551	0.0264466	HMOX1	1
BP	GO:0098810	neurotransmitter reuptake	2024-01-12	35/18614	0.0223383	0.0608551	0.0264466	SLC6A4	1
BP	GO:1901099	negative regulation of signal transduction in absence of ligand	2024-01-12	35/18614	0.0223383	0.0608551	0.0264466	IL1B	1
BP	GO:2000352	negative regulation of endothelial cell apoptotic process	2024-01-12	35/18614	0.0223383	0.0608551	0.0264466	ICAM1	1
BP	GO:2001240	negative regulation of extrinsic apoptotic signaling pathway in absence of ligand	2024-01-12	35/18614	0.0223383	0.0608551	0.0264466	IL1B	1
BP	GO:0006066	alcohol metabolic process	2024-02-12	366/18614	0.0223401	0.0608551	0.0264466	CYP3A4/APOB	2
BP	GO:0010038	response to metal ion	2024-02-12	367/18614	0.0224544	0.0609857	0.0265034	MAOB/HMOX1	2
BP	GO:0010631	epithelial cell migration	2024-02-12	371/18614	0.0229145	0.0619308	0.0269141	DPP4/HMOX1	2
BP	GO:0090132	epithelium migration	2024-02-12	374/18614	0.0232621	0.0619308	0.0269141	DPP4/HMOX1	2
BP	GO:0030336	negative regulation of cell migration	2024-02-12	375/18614	0.0233785	0.0619308	0.0269141	DPP4/HMOX1	2
BP	GO:1901653	cellular response to peptide	2024-02-12	375/18614	0.0233785	0.0619308	0.0269141	IL1B/ICAM1	2
BP	GO:0007617	mating behavior	2024-01-12	37/18614	0.0236009	0.0619308	0.0269141	SLC6A4	1
BP	GO:0016486	peptide hormone processing	2024-01-12	37/18614	0.0236009	0.0619308	0.0269141	DPP4	1
BP	GO:0045920	negative regulation of exocytosis	2024-01-12	37/18614	0.0236009	0.0619308	0.0269141	HMOX1	1
BP	GO:0046461	neutral lipid catabolic process	2024-01-12	37/18614	0.0236009	0.0619308	0.0269141	APOB	1
BP	GO:0046464	acylglycerol catabolic process	2024-01-12	37/18614	0.0236009	0.0619308	0.0269141	APOB	1
BP	GO:0048854	brain morphogenesis	2024-01-12	37/18614	0.0236009	0.0619308	0.0269141	SLC6A4	1
BP	GO:0002696	positive regulation of leukocyte activation	2024-02-12	377/18614	0.023612	0.0619308	0.0269141	IL1B/DPP4	2
BP	GO:0050863	regulation of T cell activation	2024-02-12	377/18614	0.023612	0.0619308	0.0269141	IL1B/DPP4	2
BP	GO:1903037	regulation of leukocyte cell-cell adhesion	2024-02-12	378/18614	0.0237291	0.0619626	0.0269279	IL1B/DPP4	2
BP	GO:0090130	tissue migration	2024-02-12	379/18614	0.0238464	0.0619626	0.0269279	DPP4/HMOX1	2
BP	GO:0001662	behavioral fear response	2024-01-12	38/18614	0.0242316	0.0619626	0.0269279	DPP4	1
BP	GO:0002369	T cell cytokine production	2024-01-12	38/18614	0.0242316	0.0619626	0.0269279	IL1B	1
BP	GO:0002724	regulation of T cell cytokine production	2024-01-12	38/18614	0.0242316	0.0619626	0.0269279	IL1B	1
BP	GO:0010742	macrophage derived foam cell differentiation	2024-01-12	38/18614	0.0242316	0.0619626	0.0269279	APOB	1
BP	GO:0043618	regulation of transcription from RNA polymerase II promoter in response to stress	2024-01-12	38/18614	0.0242316	0.0619626	0.0269279	HMOX1	1
BP	GO:0045923	positive regulation of fatty acid metabolic process	2024-01-12	38/18614	0.0242316	0.0619626	0.0269279	IL1B	1
BP	GO:0051385	response to mineralocorticoid	2024-01-12	38/18614	0.0242316	0.0619626	0.0269279	MAOB	1
BP	GO:0002209	behavioral defense response	2024-01-12	39/18614	0.0248619	0.0628739	0.027324	DPP4	1
BP	GO:0046621	negative regulation of organ growth	2024-01-12	39/18614	0.0248619	0.0628739	0.027324	SLC6A4	1
BP	GO:0060251	regulation of glial cell proliferation	2024-01-12	39/18614	0.0248619	0.0628739	0.027324	IL1B	1
BP	GO:0090077	foam cell differentiation	2024-01-12	39/18614	0.0248619	0.0628739	0.027324	APOB	1
BP	GO:2000146	negative regulation of cell motility	2024-02-12	390/18614	0.0251535	0.0634367	0.0275685	DPP4/HMOX1	2
BP	GO:0008210	estrogen metabolic process	2024-01-12	40/18614	0.0254919	0.0635912	0.0276356	CYP3A4	1
BP	GO:0046627	negative regulation of insulin receptor signaling pathway	2024-01-12	40/18614	0.0254919	0.0635912	0.0276356	IL1B	1
BP	GO:0090181	regulation of cholesterol metabolic process	2024-01-12	40/18614	0.0254919	0.0635912	0.0276356	APOB	1
BP	GO:0140448	signaling receptor ligand precursor processing	2024-01-12	40/18614	0.0254919	0.0635912	0.0276356	DPP4	1
BP	GO:0006631	fatty acid metabolic process	2024-02-12	394/18614	0.0256362	0.0636054	0.0276418	IL1B/CYP3A4	2
BP	GO:0050867	positive regulation of cell activation	2024-02-12	394/18614	0.0256362	0.0636054	0.0276418	IL1B/DPP4	2
BP	GO:0002691	regulation of cellular extravasation	2024-01-12	41/18614	0.0261215	0.0642882	0.0279386	ICAM1	1
BP	GO:0042417	dopamine metabolic process	2024-01-12	41/18614	0.0261215	0.0642882	0.0279386	MAOB	1
BP	GO:0150077	regulation of neuroinflammatory response	2024-01-12	41/18614	0.0261215	0.0642882	0.0279386	IL1B	1
BP	GO:0045429	positive regulation of nitric oxide biosynthetic process	2024-01-12	42/18614	0.0267507	0.064966	0.0282331	IL1B	1
BP	GO:0050691	regulation of defense response to virus by host	2024-01-12	42/18614	0.0267507	0.064966	0.0282331	IL1B	1
BP	GO:0050999	regulation of nitric-oxide synthase activity	2024-01-12	42/18614	0.0267507	0.064966	0.0282331	IL1B	1
BP	GO:1900077	negative regulation of cellular response to insulin stimulus	2024-01-12	42/18614	0.0267507	0.064966	0.0282331	IL1B	1
BP	GO:1904037	positive regulation of epithelial cell apoptotic process	2024-01-12	42/18614	0.0267507	0.064966	0.0282331	HMOX1	1
BP	GO:0009615	response to virus	2024-02-12	408/18614	0.0273556	0.0654542	0.0284453	IL1B/APOB	2
BP	GO:0006775	fat-soluble vitamin metabolic process	2024-01-12	43/18614	0.0273795	0.0654542	0.0284453	CYP3A4	1
BP	GO:0014002	astrocyte development	2024-01-12	43/18614	0.0273795	0.0654542	0.0284453	IL1B	1
BP	GO:0019098	reproductive behavior	2024-01-12	43/18614	0.0273795	0.0654542	0.0284453	SLC6A4	1
BP	GO:0031670	cellular response to nutrient	2024-01-12	43/18614	0.0273795	0.0654542	0.0284453	HMOX1	1
BP	GO:0045840	positive regulation of mitotic nuclear division	2024-01-12	43/18614	0.0273795	0.0654542	0.0284453	IL1B	1
BP	GO:0006509	membrane protein ectodomain proteolysis	2024-01-12	44/18614	0.028008	0.065758	0.0285773	IL1B	1
BP	GO:0021762	substantia nigra development	2024-01-12	44/18614	0.028008	0.065758	0.0285773	MAOB	1
BP	GO:0033003	regulation of mast cell activation	2024-01-12	44/18614	0.028008	0.065758	0.0285773	HMOX1	1
BP	GO:0042596	fear response	2024-01-12	44/18614	0.028008	0.065758	0.0285773	DPP4	1
BP	GO:0043620	regulation of DNA-templated transcription in response to stress	2024-01-12	44/18614	0.028008	0.065758	0.0285773	HMOX1	1
BP	GO:1904407	positive regulation of nitric oxide metabolic process	2024-01-12	44/18614	0.028008	0.065758	0.0285773	IL1B	1
BP	GO:1904646	cellular response to amyloid-beta	2024-01-12	44/18614	0.028008	0.065758	0.0285773	ICAM1	1
BP	GO:0001504	neurotransmitter uptake	2024-01-12	45/18614	0.0286361	0.0663838	0.0288493	SLC6A4	1
BP	GO:0031295	T cell costimulation	2024-01-12	45/18614	0.0286361	0.0663838	0.0288493	DPP4	1
BP	GO:1900744	regulation of p38MAPK cascade	2024-01-12	45/18614	0.0286361	0.0663838	0.0288493	IL1B	1
BP	GO:1902622	regulation of neutrophil migration	2024-01-12	45/18614	0.0286361	0.0663838	0.0288493	DPP4	1
BP	GO:1904706	negative regulation of vascular associated smooth muscle cell proliferation	2024-01-12	45/18614	0.0286361	0.0663838	0.0288493	HMOX1	1
BP	GO:0050678	regulation of epithelial cell proliferation	2024-02-12	419/18614	0.0287392	0.0664548	0.0288802	HMOX1/F3	2
BP	GO:0042088	T-helper 1 type immune response	2024-01-12	46/18614	0.0292639	0.0669931	0.0291141	IL1B	1
BP	GO:0042168	heme metabolic process	2024-01-12	46/18614	0.0292639	0.0669931	0.0291141	HMOX1	1
BP	GO:0071827	plasma lipoprotein particle organization	2024-01-12	46/18614	0.0292639	0.0669931	0.0291141	APOB	1
BP	GO:2001239	regulation of extrinsic apoptotic signaling pathway in absence of ligand	2024-01-12	46/18614	0.0292639	0.0669931	0.0291141	IL1B	1
BP	GO:0016032	viral process	2024-02-12	426/18614	0.0296344	0.0670908	0.0291565	DPP4/ICAM1	2
BP	GO:0040013	negative regulation of locomotion	2024-02-12	427/18614	0.0297632	0.0670908	0.0291565	DPP4/HMOX1	2
BP	GO:0002701	negative regulation of production of molecular mediator of immune response	2024-01-12	47/18614	0.0298912	0.0670908	0.0291565	HMOX1	1
BP	GO:0002920	regulation of humoral immune response	2024-01-12	47/18614	0.0298912	0.0670908	0.0291565	IL1B	1
BP	GO:0031294	lymphocyte costimulation	2024-01-12	47/18614	0.0298912	0.0670908	0.0291565	DPP4	1
BP	GO:0045601	regulation of endothelial cell differentiation	2024-01-12	47/18614	0.0298912	0.0670908	0.0291565	IL1B	1
BP	GO:0050919	negative chemotaxis	2024-01-12	47/18614	0.0298912	0.0670908	0.0291565	DPP4	1
BP	GO:0140353	lipid export from cell	2024-01-12	47/18614	0.0298912	0.0670908	0.0291565	IL1B	1
BP	GO:0002673	regulation of acute inflammatory response	2024-01-12	48/18614	0.0305182	0.0675078	0.0293377	IL1B	1
BP	GO:0006953	acute-phase response	2024-01-12	48/18614	0.0305182	0.0675078	0.0293377	IL1B	1
BP	GO:0032309	icosanoid secretion	2024-01-12	48/18614	0.0305182	0.0675078	0.0293377	IL1B	1
BP	GO:0035094	response to nicotine	2024-01-12	48/18614	0.0305182	0.0675078	0.0293377	HMOX1	1
BP	GO:0043300	regulation of leukocyte degranulation	2024-01-12	48/18614	0.0305182	0.0675078	0.0293377	HMOX1	1
BP	GO:1903587	regulation of blood vessel endothelial cell proliferation involved in sprouting angiogenesis	2024-01-12	48/18614	0.0305182	0.0675078	0.0293377	HMOX1	1
BP	GO:0032892	positive regulation of organic acid transport	2024-01-12	49/18614	0.0311448	0.0685634	0.0297965	IL1B	1
BP	GO:0071825	protein-lipid complex subunit organization	2024-01-12	49/18614	0.0311448	0.0685634	0.0297965	APOB	1
BP	GO:0006692	prostanoid metabolic process	2024-01-12	50/18614	0.0317711	0.0694425	0.0301785	IL1B	1
BP	GO:0006693	prostaglandin metabolic process	2024-01-12	50/18614	0.0317711	0.0694425	0.0301785	IL1B	1
BP	GO:0042304	regulation of fatty acid biosynthetic process	2024-01-12	50/18614	0.0317711	0.0694425	0.0301785	IL1B	1
BP	GO:0006869	lipid transport	2024-02-12	447/18614	0.0323878	0.0701425	0.0304827	IL1B/APOB	2
BP	GO:0043392	negative regulation of DNA binding	2024-01-12	51/18614	0.0323969	0.0701425	0.0304827	HMOX1	1
BP	GO:0061082	myeloid leukocyte cytokine production	2024-01-12	51/18614	0.0323969	0.0701425	0.0304827	HMOX1	1
BP	GO:0120009	intermembrane lipid transfer	2024-01-12	51/18614	0.0323969	0.0701425	0.0304827	APOB	1
BP	GO:0031331	positive regulation of cellular catabolic process	2024-02-12	450/18614	0.0327894	0.0705754	0.0306709	IL1B/HMOX1	2
BP	GO:0006636	unsaturated fatty acid biosynthetic process	2024-01-12	52/18614	0.0330225	0.0705754	0.0306709	IL1B	1
BP	GO:0007157	heterophilic cell-cell adhesion via plasma membrane cell adhesion molecules	2024-01-12	52/18614	0.0330225	0.0705754	0.0306709	ICAM1	1
BP	GO:0010543	regulation of platelet activation	2024-01-12	52/18614	0.0330225	0.0705754	0.0306709	THBD	1
BP	GO:0010656	negative regulation of muscle cell apoptotic process	2024-01-12	52/18614	0.0330225	0.0705754	0.0306709	HMOX1	1
BP	GO:0003012	muscle system process	2024-02-12	452/18614	0.0330582	0.0705754	0.0306709	IL1B/HMOX1	2
BP	GO:0006778	porphyrin-containing compound metabolic process	2024-01-12	53/18614	0.0336476	0.0708452	0.0307881	HMOX1	1
BP	GO:0010883	regulation of lipid storage	2024-01-12	53/18614	0.0336476	0.0708452	0.0307881	APOB	1
BP	GO:0035176	social behavior	2024-01-12	53/18614	0.0336476	0.0708452	0.0307881	SLC6A4	1
BP	GO:0042572	retinol metabolic process	2024-01-12	53/18614	0.0336476	0.0708452	0.0307881	CYP3A4	1
BP	GO:0071622	regulation of granulocyte chemotaxis	2024-01-12	53/18614	0.0336476	0.0708452	0.0307881	DPP4	1
BP	GO:1902930	regulation of alcohol biosynthetic process	2024-01-12	53/18614	0.0336476	0.0708452	0.0307881	APOB	1
BP	GO:0014009	glial cell proliferation	2024-01-12	54/18614	0.0342724	0.0715046	0.0310747	IL1B	1
BP	GO:0043303	mast cell degranulation	2024-01-12	54/18614	0.0342724	0.0715046	0.0310747	HMOX1	1
BP	GO:0046686	response to cadmium ion	2024-01-12	54/18614	0.0342724	0.0715046	0.0310747	HMOX1	1
BP	GO:1904645	response to amyloid-beta	2024-01-12	54/18614	0.0342724	0.0715046	0.0310747	ICAM1	1
BP	GO:0051090	regulation of DNA-binding transcription factor activity	2024-02-12	465/18614	0.0348272	0.0716671	0.0311453	IL1B/HMOX1	2
BP	GO:0002043	blood vessel endothelial cell proliferation involved in sprouting angiogenesis	2024-01-12	55/18614	0.0348967	0.0716671	0.0311453	HMOX1	1
BP	GO:0006584	catecholamine metabolic process	2024-01-12	55/18614	0.0348967	0.0716671	0.0311453	MAOB	1
BP	GO:0009712	catechol-containing compound metabolic process	2024-01-12	55/18614	0.0348967	0.0716671	0.0311453	MAOB	1
BP	GO:0042743	hydrogen peroxide metabolic process	2024-01-12	55/18614	0.0348967	0.0716671	0.0311453	MAOB	1
BP	GO:0051703	biological process involved in intraspecies interaction between organisms	2024-01-12	55/18614	0.0348967	0.0716671	0.0311453	SLC6A4	1
BP	GO:0061900	glial cell activation	2024-01-12	55/18614	0.0348967	0.0716671	0.0311453	IL1B	1
BP	GO:0002279	mast cell activation involved in immune response	2024-01-12	56/18614	0.0355208	0.0721417	0.0313516	HMOX1	1
BP	GO:0006695	cholesterol biosynthetic process	2024-01-12	56/18614	0.0355208	0.0721417	0.0313516	APOB	1
BP	GO:0038066	p38MAPK cascade	2024-01-12	56/18614	0.0355208	0.0721417	0.0313516	IL1B	1
BP	GO:0060986	endocrine hormone secretion	2024-01-12	56/18614	0.0355208	0.0721417	0.0313516	IL1B	1
BP	GO:1902653	secondary alcohol biosynthetic process	2024-01-12	56/18614	0.0355208	0.0721417	0.0313516	APOB	1
BP	GO:0002448	mast cell mediated immunity	2024-01-12	57/18614	0.0361444	0.0729243	0.0316917	HMOX1	1
BP	GO:0007566	embryo implantation	2024-01-12	57/18614	0.0361444	0.0729243	0.0316917	IL1B	1
BP	GO:0032768	regulation of monooxygenase activity	2024-01-12	57/18614	0.0361444	0.0729243	0.0316917	IL1B	1
BP	GO:0031667	response to nutrient levels	2024-02-12	477/18614	0.0364931	0.0733755	0.0318878	HMOX1/SLC6A4	2
BP	GO:0006956	complement activation	2024-01-12	58/18614	0.0367677	0.0733755	0.0318878	IL1B	1
BP	GO:0010718	positive regulation of epithelial to mesenchymal transition	2024-01-12	58/18614	0.0367677	0.0733755	0.0318878	IL1B	1
BP	GO:0048008	platelet-derived growth factor receptor signaling pathway	2024-01-12	58/18614	0.0367677	0.0733755	0.0318878	F3	1
BP	GO:0048010	vascular endothelial growth factor receptor signaling pathway	2024-01-12	58/18614	0.0367677	0.0733755	0.0318878	IL1B	1
BP	GO:0045785	positive regulation of cell adhesion	2024-02-12	482/18614	0.0371965	0.0733777	0.0318887	IL1B/DPP4	2
BP	GO:0006611	protein export from nucleus	2024-01-12	59/18614	0.0373906	0.0733777	0.0318887	IL1B	1
BP	GO:0010574	regulation of vascular endothelial growth factor production	2024-01-12	59/18614	0.0373906	0.0733777	0.0318887	IL1B	1
BP	GO:0033619	membrane protein proteolysis	2024-01-12	59/18614	0.0373906	0.0733777	0.0318887	IL1B	1
BP	GO:0051785	positive regulation of nuclear division	2024-01-12	59/18614	0.0373906	0.0733777	0.0318887	IL1B	1
BP	GO:1903053	regulation of extracellular matrix organization	2024-01-12	59/18614	0.0373906	0.0733777	0.0318887	DPP4	1
BP	GO:2000351	regulation of endothelial cell apoptotic process	2024-01-12	59/18614	0.0373906	0.0733777	0.0318887	ICAM1	1
BP	GO:0044270	cellular nitrogen compound catabolic process	2024-02-12	486/18614	0.0377631	0.0733777	0.0318887	CYP3A4/HMOX1	2
BP	GO:0002683	negative regulation of immune system process	2024-02-12	487/18614	0.0379053	0.0733777	0.0318887	DPP4/HMOX1	2
BP	GO:0050804	modulation of chemical synaptic transmission	2024-02-12	487/18614	0.0379053	0.0733777	0.0318887	IL1B/SLC6A4	2
BP	GO:0002886	regulation of myeloid leukocyte mediated immunity	2024-01-12	60/18614	0.0380132	0.0733777	0.0318887	HMOX1	1
BP	GO:0019748	secondary metabolic process	2024-01-12	60/18614	0.0380132	0.0733777	0.0318887	CYP3A4	1
BP	GO:0043407	negative regulation of MAP kinase activity	2024-01-12	60/18614	0.0380132	0.0733777	0.0318887	IL1B	1
BP	GO:0046824	positive regulation of nucleocytoplasmic transport	2024-01-12	60/18614	0.0380132	0.0733777	0.0318887	IL1B	1
BP	GO:0050673	epithelial cell proliferation	2024-02-12	488/18614	0.0380477	0.0733777	0.0318887	HMOX1/F3	2
BP	GO:0099177	regulation of trans-synaptic signaling	2024-02-12	488/18614	0.0380477	0.0733777	0.0318887	IL1B/SLC6A4	2
BP	GO:0022407	regulation of cell-cell adhesion	2024-02-12	491/18614	0.0384762	0.0735835	0.0319781	IL1B/DPP4	2
BP	GO:0019221	cytokine-mediated signaling pathway	2024-02-12	492/18614	0.0386194	0.0735835	0.0319781	IL1B/CXCL2	2
BP	GO:0034113	heterotypic cell-cell adhesion	2024-01-12	61/18614	0.0386353	0.0735835	0.0319781	IL1B	1
BP	GO:0046456	icosanoid biosynthetic process	2024-01-12	61/18614	0.0386353	0.0735835	0.0319781	IL1B	1
BP	GO:0050994	regulation of lipid catabolic process	2024-01-12	61/18614	0.0386353	0.0735835	0.0319781	IL1B	1
BP	GO:1903409	reactive oxygen species biosynthetic process	2024-01-12	61/18614	0.0386353	0.0735835	0.0319781	MAOB	1
BP	GO:0043410	positive regulation of MAPK cascade	2024-02-12	495/18614	0.0390505	0.0738485	0.0320933	IL1B/ICAM1	2
BP	GO:0001667	ameboidal-type cell migration	2024-02-12	496/18614	0.0391946	0.0738485	0.0320933	DPP4/HMOX1	2
BP	GO:0022617	extracellular matrix disassembly	2024-01-12	62/18614	0.0392571	0.0738485	0.0320933	DPP4	1
BP	GO:0033013	tetrapyrrole metabolic process	2024-01-12	62/18614	0.0392571	0.0738485	0.0320933	HMOX1	1
BP	GO:0045428	regulation of nitric oxide biosynthetic process	2024-01-12	62/18614	0.0392571	0.0738485	0.0320933	IL1B	1
BP	GO:0046173	polyol biosynthetic process	2024-01-12	62/18614	0.0392571	0.0738485	0.0320933	CYP3A4	1
BP	GO:0010876	lipid localization	2024-02-12	497/18614	0.0393389	0.0738509	0.0320944	IL1B/APOB	2
BP	GO:0010573	vascular endothelial growth factor production	2024-01-12	63/18614	0.0398786	0.0741064	0.0322054	IL1B	1
BP	GO:0016126	sterol biosynthetic process	2024-01-12	63/18614	0.0398786	0.0741064	0.0322054	APOB	1
BP	GO:0032623	interleukin-2 production	2024-01-12	63/18614	0.0398786	0.0741064	0.0322054	IL1B	1
BP	GO:0032663	regulation of interleukin-2 production	2024-01-12	63/18614	0.0398786	0.0741064	0.0322054	IL1B	1
BP	GO:0051353	positive regulation of oxidoreductase activity	2024-01-12	63/18614	0.0398786	0.0741064	0.0322054	IL1B	1
BP	GO:0046503	glycerolipid catabolic process	2024-01-12	64/18614	0.0404997	0.0748062	0.0325095	APOB	1
BP	GO:0050918	positive chemotaxis	2024-01-12	64/18614	0.0404997	0.0748062	0.0325095	F3	1
BP	GO:0071300	cellular response to retinoic acid	2024-01-12	64/18614	0.0404997	0.0748062	0.0325095	SLC6A4	1
BP	GO:0006879	intracellular iron ion homeostasis	2024-01-12	65/18614	0.0411204	0.0748978	0.0325493	HMOX1	1
BP	GO:0031663	lipopolysaccharide-mediated signaling pathway	2024-01-12	65/18614	0.0411204	0.0748978	0.0325493	IL1B	1
BP	GO:0046888	negative regulation of hormone secretion	2024-01-12	65/18614	0.0411204	0.0748978	0.0325493	IL1B	1
BP	GO:0048857	neural nucleus development	2024-01-12	65/18614	0.0411204	0.0748978	0.0325493	MAOB	1
BP	GO:0071715	icosanoid transport	2024-01-12	65/18614	0.0411204	0.0748978	0.0325493	IL1B	1
BP	GO:0072577	endothelial cell apoptotic process	2024-01-12	65/18614	0.0411204	0.0748978	0.0325493	ICAM1	1
BP	GO:0080164	regulation of nitric oxide metabolic process	2024-01-12	65/18614	0.0411204	0.0748978	0.0325493	IL1B	1
BP	GO:0031100	animal organ regeneration	2024-01-12	66/18614	0.0417407	0.0758771	0.0329749	HMOX1	1
BP	GO:0034605	cellular response to heat	2024-01-12	67/18614	0.0423606	0.0762492	0.0331366	HMOX1	1
BP	GO:0038034	signal transduction in absence of ligand	2024-01-12	67/18614	0.0423606	0.0762492	0.0331366	IL1B	1
BP	GO:0070613	regulation of protein processing	2024-01-12	67/18614	0.0423606	0.0762492	0.0331366	PLAU	1
BP	GO:0097192	extrinsic apoptotic signaling pathway in absence of ligand	2024-01-12	67/18614	0.0423606	0.0762492	0.0331366	IL1B	1
BP	GO:1901224	positive regulation of NIK/NF-kappaB signaling	2024-01-12	67/18614	0.0423606	0.0762492	0.0331366	IL1B	1
BP	GO:0002704	negative regulation of leukocyte mediated immunity	2024-01-12	68/18614	0.0429802	0.077213	0.0335555	HMOX1	1
BP	GO:0002711	positive regulation of T cell mediated immunity	2024-01-12	69/18614	0.0435995	0.0778683	0.0338403	IL1B	1
BP	GO:0014015	positive regulation of gliogenesis	2024-01-12	69/18614	0.0435995	0.0778683	0.0338403	IL1B	1
BP	GO:0045576	mast cell activation	2024-01-12	69/18614	0.0435995	0.0778683	0.0338403	HMOX1	1
BP	GO:0043627	response to estrogen	2024-01-12	70/18614	0.0442183	0.0786675	0.0341876	HMOX1	1
BP	GO:0050922	negative regulation of chemotaxis	2024-01-12	70/18614	0.0442183	0.0786675	0.0341876	DPP4	1
BP	GO:0033344	cholesterol efflux	2024-01-12	71/18614	0.0448368	0.0794599	0.0345319	APOB	1
BP	GO:1903317	regulation of protein maturation	2024-01-12	71/18614	0.0448368	0.0794599	0.0345319	PLAU	1
BP	GO:0006024	glycosaminoglycan biosynthetic process	2024-01-12	72/18614	0.045455	0.0800915	0.0348064	IL1B	1
BP	GO:0045665	negative regulation of neuron differentiation	2024-01-12	72/18614	0.045455	0.0800915	0.0348064	SLC6A4	1
BP	GO:0046626	regulation of insulin receptor signaling pathway	2024-01-12	72/18614	0.045455	0.0800915	0.0348064	IL1B	1
BP	GO:0050766	positive regulation of phagocytosis	2024-01-12	73/18614	0.0460727	0.0805615	0.0350107	IL1B	1
BP	GO:0070988	demethylation	2024-01-12	73/18614	0.0460727	0.0805615	0.0350107	CYP3A4	1
BP	GO:0071260	cellular response to mechanical stimulus	2024-01-12	73/18614	0.0460727	0.0805615	0.0350107	IL1B	1
BP	GO:1900076	regulation of cellular response to insulin stimulus	2024-01-12	73/18614	0.0460727	0.0805615	0.0350107	IL1B	1
BP	GO:0006023	aminoglycan biosynthetic process	2024-01-12	74/18614	0.0466901	0.0813312	0.0353452	IL1B	1
BP	GO:0045123	cellular extravasation	2024-01-12	74/18614	0.0466901	0.0813312	0.0353452	ICAM1	1
BP	GO:0016239	positive regulation of macroautophagy	2024-01-12	75/18614	0.0473071	0.0819396	0.0356096	HMOX1	1
BP	GO:0043536	positive regulation of blood vessel endothelial cell migration	2024-01-12	75/18614	0.0473071	0.0819396	0.0356096	HMOX1	1
BP	GO:0048662	negative regulation of smooth muscle cell proliferation	2024-01-12	75/18614	0.0473071	0.0819396	0.0356096	HMOX1	1
BP	GO:0006919	activation of cysteine-type endopeptidase activity involved in apoptotic process	2024-01-12	76/18614	0.0479238	0.0825404	0.0358707	F3	1
BP	GO:0050810	regulation of steroid biosynthetic process	2024-01-12	76/18614	0.0479238	0.0825404	0.0358707	APOB	1
BP	GO:0150076	neuroinflammatory response	2024-01-12	76/18614	0.0479238	0.0825404	0.0358707	IL1B	1
BP	GO:0006809	nitric oxide biosynthetic process	2024-01-12	77/18614	0.0485401	0.083134	0.0361286	IL1B	1
BP	GO:0010827	regulation of glucose transmembrane transport	2024-01-12	77/18614	0.0485401	0.083134	0.0361286	IL1B	1
BP	GO:0032729	positive regulation of type II interferon production	2024-01-12	77/18614	0.0485401	0.083134	0.0361286	IL1B	1
BP	GO:0050709	negative regulation of protein secretion	2024-01-12	78/18614	0.049156	0.0840321	0.0365189	IL1B	1
BP	GO:0042310	vasoconstriction	2024-01-12	79/18614	0.0497716	0.0847687	0.0368391	SLC6A4	1
BP	GO:0050688	regulation of defense response to virus	2024-01-12	79/18614	0.0497716	0.0847687	0.0368391	IL1B	1
CC	GO:1905286	serine-type peptidase complex	2024-03-12	18/19518	1.44136e-07	9.22467e-06	4.39993e-06	F3/THBD/PLAU	3
CC	GO:1905370	serine-type endopeptidase complex	2024-02-12	17/19518	4.68855e-05	0.0011538	0.000550331	THBD/PLAU	2
CC	GO:1905368	peptidase complex	2024-03-12	125/19518	5.40843e-05	0.0011538	0.000550331	F3/THBD/PLAU	3
CC	GO:0005925	focal adhesion	2024-04-12	422/19518	9.29282e-05	0.0013024	0.00062121	DPP4/ICAM1/PLAU/SLC6A4	4
CC	GO:0030055	cell-substrate junction	2024-04-12	432/19518	0.00010175	0.0013024	0.00062121	DPP4/ICAM1/PLAU/SLC6A4	4
CC	GO:0045121	membrane raft	2024-03-12	323/19518	0.000884167	0.00815652	0.00389045	DPP4/HMOX1/SLC6A4	3
CC	GO:0098857	membrane microdomain	2024-03-12	324/19518	0.00089212	0.00815652	0.00389045	DPP4/HMOX1/SLC6A4	3
CC	GO:1905369	endopeptidase complex	2024-02-12	90/19518	0.00134671	0.0107737	0.00513875	THBD/PLAU	2
CC	GO:1904090	peptidase inhibitor complex	2024-01-12	11/19518	0.00674396	0.0392265	0.01871	PLAU	1
CC	GO:0005741	mitochondrial outer membrane	2024-02-12	208/19518	0.00695309	0.0392265	0.01871	MAOB/HMOX1	2
CC	GO:0034362	low-density lipoprotein particle	2024-01-12	12/19518	0.00735497	0.0392265	0.01871	APOB	1
CC	GO:0042627	chylomicron	2024-01-12	12/19518	0.00735497	0.0392265	0.01871	APOB	1
CC	GO:0031968	organelle outer membrane	2024-02-12	236/19518	0.00887103	0.0412169	0.0196594	MAOB/HMOX1	2
CC	GO:0019867	outer membrane	2024-02-12	238/19518	0.00901619	0.0412169	0.0196594	MAOB/HMOX1	2
CC	GO:0098637	protein complex involved in cell-matrix adhesion	2024-01-12	17/19518	0.0104049	0.0443942	0.0211749	PLAU	1
CC	GO:0034361	very-low-density lipoprotein particle	2024-01-12	20/19518	0.0122307	0.044971	0.02145	APOB	1
CC	GO:0034385	triglyceride-rich plasma lipoprotein particle	2024-01-12	20/19518	0.0122307	0.044971	0.02145	APOB	1
CC	GO:0031258	lamellipodium membrane	2024-01-12	22/19518	0.0134462	0.044971	0.02145	DPP4	1
CC	GO:0016327	apicolateral plasma membrane	2024-01-12	23/19518	0.0140534	0.044971	0.02145	THBD	1
CC	GO:0071682	endocytic vesicle lumen	2024-01-12	23/19518	0.0140534	0.044971	0.02145	APOB	1
CC	GO:0034364	high-density lipoprotein particle	2024-01-12	27/19518	0.016479	0.0502216	0.0239544	APOB	1
CC	GO:0030139	endocytic vesicle	2024-02-12	347/19518	0.0184908	0.0520084	0.0248066	APOB/DPP4	2
CC	GO:0005790	smooth endoplasmic reticulum	2024-01-12	32/19518	0.0195032	0.0520084	0.0248066	APOB	1
CC	GO:0070971	endoplasmic reticulum exit site	2024-01-12	32/19518	0.0195032	0.0520084	0.0248066	APOB	1
CC	GO:0034358	plasma lipoprotein particle	2024-01-12	36/19518	0.0219164	0.053948	0.0257318	APOB	1
CC	GO:1990777	lipoprotein particle	2024-01-12	36/19518	0.0219164	0.053948	0.0257318	APOB	1
CC	GO:0031904	endosome lumen	2024-01-12	39/19518	0.0237227	0.0542233	0.0258631	APOB	1
CC	GO:0032994	protein-lipid complex	2024-01-12	39/19518	0.0237227	0.0542233	0.0258631	APOB	1
CC	GO:0062023	collagen-containing extracellular matrix	2024-02-12	415/19518	0.0258542	0.0570575	0.0272149	ICAM1/F3	2
CC	GO:0009897	external side of plasma membrane	2024-02-12	426/19518	0.0271427	0.0579044	0.0276189	F3/THBD	2
CC	GO:0005774	vacuolar membrane	2024-02-12	460/19518	0.0312891	0.0645968	0.030811	DPP4/THBD	2
CC	GO:0098636	protein complex involved in cell adhesion	2024-01-12	57/19518	0.0344967	0.0689934	0.032908	PLAU	1
CC	GO:0030669	clathrin-coated endocytic vesicle membrane	2024-01-12	73/19518	0.043982	0.0827896	0.0394884	APOB	1
CC	GO:0070821	tertiary granule membrane	2024-01-12	73/19518	0.043982	0.0827896	0.0394884	PLAU	1
CC	GO:0005901	caveola	2024-01-12	83/19518	0.0498668	0.091185	0.0434928	HMOX1	1
MF	GO:0004252	serine-type endopeptidase activity	2024-03-12	170/18369	0.000161131	0.00557759	0.00210759	DPP4/F3/PLAU	3
MF	GO:0008236	serine-type peptidase activity	2024-03-12	190/18369	0.00022372	0.00557759	0.00210759	DPP4/F3/PLAU	3
MF	GO:0017171	serine hydrolase activity	2024-03-12	194/18369	0.000237876	0.00557759	0.00210759	DPP4/F3/PLAU	3
MF	GO:0016712	oxidoreductase activity, acting on paired donors, with incorporation or reduction of molecular oxygen, reduced flavin or flavoprotein as one donor, and incorporation of one atom of oxygen	2024-02-12	39/18369	0.00028603	0.00557759	0.00210759	CYP3A4/HMOX1	2
MF	GO:0001618	virus receptor activity	2024-02-12	77/18369	0.00111398	0.0148575	0.00561416	DPP4/ICAM1	2
MF	GO:0140272	exogenous protein binding	2024-02-12	78/18369	0.00114288	0.0148575	0.00561416	DPP4/ICAM1	2
MF	GO:0004497	monooxygenase activity	2024-02-12	103/18369	0.00198113	0.0220755	0.00834161	CYP3A4/HMOX1	2
MF	GO:0004175	endopeptidase activity	2024-03-12	428/18369	0.00236267	0.023036	0.00870457	DPP4/F3/PLAU	3
MF	GO:0020037	heme binding	2024-02-12	137/18369	0.00347039	0.0251845	0.0095164	CYP3A4/HMOX1	2
MF	GO:0002020	protease binding	2024-02-12	138/18369	0.00352015	0.0251845	0.0095164	DPP4/F3	2
MF	GO:0048018	receptor ligand activity	2024-03-12	497/18369	0.00360958	0.0251845	0.0095164	IL1B/DPP4/CXCL2	3
MF	GO:0046906	tetrapyrrole binding	2024-02-12	147/18369	0.00398303	0.0251845	0.0095164	CYP3A4/HMOX1	2
MF	GO:0005178	integrin binding	2024-02-12	151/18369	0.00419741	0.0251845	0.0095164	IL1B/ICAM1	2
MF	GO:0016705	oxidoreductase activity, acting on paired donors, with incorporation or reduction of molecular oxygen	2024-02-12	177/18369	0.00571878	0.0279417	0.0105583	CYP3A4/HMOX1	2
MF	GO:0008239	dipeptidyl-peptidase activity	2024-01-12	10/18369	0.00651517	0.0279417	0.0105583	DPP4	1
MF	GO:0008401	retinoic acid 4-hydroxylase activity	2024-01-12	10/18369	0.00651517	0.0279417	0.0105583	CYP3A4	1
MF	GO:0051378	serotonin binding	2024-01-12	10/18369	0.00651517	0.0279417	0.0105583	SLC6A4	1
MF	GO:0008504	monoamine transmembrane transporter activity	2024-01-12	11/18369	0.00716454	0.0279417	0.0105583	SLC6A4	1
MF	GO:0016725	oxidoreductase activity, acting on CH or CH2 groups	2024-01-12	11/18369	0.00716454	0.0279417	0.0105583	CYP3A4	1
MF	GO:0043176	amine binding	2024-01-12	11/18369	0.00716454	0.0279417	0.0105583	SLC6A4	1
MF	GO:0050998	nitric-oxide synthase binding	2024-01-12	13/18369	0.00846211	0.0314307	0.0118767	SLC6A4	1
MF	GO:0015378	sodium:chloride symporter activity	2024-01-12	15/18369	0.00975814	0.0324654	0.0122676	SLC6A4	1
MF	GO:0005125	cytokine activity	2024-02-12	235/18369	0.00988477	0.0324654	0.0122676	IL1B/CXCL2	2
MF	GO:0015373	monoatomic anion:sodium symporter activity	2024-01-12	16/18369	0.0104056	0.0324654	0.0122676	SLC6A4	1
MF	GO:0016641	oxidoreductase activity, acting on the CH-NH2 group of donors, oxygen as acceptor	2024-01-12	16/18369	0.0104056	0.0324654	0.0122676	MAOB	1
MF	GO:0005149	interleukin-1 receptor binding	2024-01-12	17/18369	0.0110526	0.032688	0.0123518	IL1B	1
MF	GO:0045236	CXCR chemokine receptor binding	2024-01-12	18/18369	0.0116993	0.032688	0.0123518	CXCL2	1
MF	GO:0005326	neurotransmitter transmembrane transporter activity	2024-01-12	19/18369	0.0123455	0.032688	0.0123518	SLC6A4	1
MF	GO:0005126	cytokine receptor binding	2024-02-12	270/18369	0.0128911	0.032688	0.0123518	IL1B/CXCL2	2
MF	GO:0016638	oxidoreductase activity, acting on the CH-NH2 group of donors	2024-01-12	20/18369	0.0129914	0.032688	0.0123518	MAOB	1
MF	GO:0017075	syntaxin-1 binding	2024-01-12	20/18369	0.0129914	0.032688	0.0123518	SLC6A4	1
MF	GO:0015377	chloride:monoatomic cation symporter activity	2024-01-12	21/18369	0.0136369	0.0328254	0.0124037	SLC6A4	1
MF	GO:0120020	cholesterol transfer activity	2024-01-12	22/18369	0.014282	0.0328254	0.0124037	APOB	1
MF	GO:0015296	monoatomic anion:monoatomic cation symporter activity	2024-01-12	23/18369	0.0149267	0.0328254	0.0124037	SLC6A4	1
MF	GO:0120015	sterol transfer activity	2024-01-12	23/18369	0.0149267	0.0328254	0.0124037	APOB	1
MF	GO:0008395	steroid hydroxylase activity	2024-01-12	24/18369	0.015571	0.0328254	0.0124037	CYP3A4	1
MF	GO:0050750	low-density lipoprotein particle receptor binding	2024-01-12	24/18369	0.015571	0.0328254	0.0124037	APOB	1
MF	GO:0070330	aromatase activity	2024-01-12	25/18369	0.016215	0.0332834	0.0125767	CYP3A4	1
MF	GO:0045499	chemorepellent activity	2024-01-12	28/18369	0.0181445	0.036289	0.0137124	DPP4	1
MF	GO:0070325	lipoprotein particle receptor binding	2024-01-12	29/18369	0.0187869	0.0366345	0.013843	APOB	1
MF	GO:0015248	sterol transporter activity	2024-01-12	36/18369	0.0232729	0.0442753	0.0167302	APOB	1
MF	GO:0019825	oxygen binding	2024-01-12	39/18369	0.0251897	0.0457859	0.017301	CYP3A4	1
MF	GO:0004177	aminopeptidase activity	2024-01-12	40/18369	0.0258279	0.0457859	0.017301	DPP4	1
MF	GO:0016709	oxidoreductase activity, acting on paired donors, with incorporation or reduction of molecular oxygen, NAD(P)H as one donor, and incorporation of one atom of oxygen	2024-01-12	40/18369	0.0258279	0.0457859	0.017301	CYP3A4	1
MF	GO:0008009	chemokine activity	2024-01-12	49/18369	0.0315543	0.0546941	0.0206671	CXCL2	1
MF	GO:0120013	lipid transfer activity	2024-01-12	51/18369	0.0328226	0.055523	0.0209804	APOB	1
MF	GO:1901618	organic hydroxy compound transmembrane transporter activity	2024-01-12	52/18369	0.0334562	0.055523	0.0209804	SLC6A4	1
MF	GO:0005543	phospholipid binding	2024-02-12	475/18369	0.0371021	0.0602908	0.022782	APOB/F3	2
MF	GO:0019905	syntaxin binding	2024-01-12	68/18369	0.043542	0.0693118	0.0261907	SLC6A4	1
MF	GO:0042379	chemokine receptor binding	2024-01-12	74/18369	0.0472993	0.0737869	0.0278817	CXCL2	1

## Sheet: Table S9
ID	Description	GeneRatio	BgRatio	pvalue	p.adjust	qvalue	geneID	Count
hsa04933	AGE-RAGE signaling pathway in diabetic complications	45394	100/8753	7.40125e-06	0.00040902	0.000316996	IL1B/ICAM1/F3/THBD	4
hsa04064	NF-kappa B signaling pathway	45394	105/8753	8.98944e-06	0.00040902	0.000316996	IL1B/ICAM1/CXCL2/PLAU	4
hsa05418	Fluid shear stress and atherosclerosis	45394	139/8753	2.73111e-05	0.000828435	0.000642049	IL1B/ICAM1/HMOX1/THBD	4
hsa05417	Lipid and atherosclerosis	45394	215/8753	0.000150083	0.00341438	0.00264619	IL1B/APOB/ICAM1/CXCL2	4
hsa04610	Complement and coagulation cascades	45363	86/8753	0.000188988	0.00343958	0.00266573	F3/THBD/PLAU	3
hsa05323	Rheumatoid arthritis	45363	93/8753	0.000238339	0.00361481	0.00280153	IL1B/ICAM1/CXCL2	3
hsa04668	TNF signaling pathway	45363	114/8753	0.000434529	0.00564888	0.00437796	IL1B/ICAM1/CXCL2	3
hsa05143	African trypanosomiasis	45334	37/8753	0.00111738	0.0127102	0.0098506	IL1B/ICAM1	2
hsa05144	Malaria	45334	50/8753	0.00203499	0.020576	0.0159467	IL1B/ICAM1	2
hsa05134	Legionellosis	45334	56/8753	0.00254661	0.0231741	0.0179603	IL1B/CXCL2	2
hsa00982	Drug metabolism - cytochrome P450	45334	72/8753	0.00417552	0.0345429	0.0267713	CYP3A4/MAOB	2
hsa04657	IL-17 signaling pathway	45334	94/8753	0.00702191	0.0532495	0.0412691	IL1B/CXCL2	2
hsa05146	Amoebiasis	45334	102/8753	0.00822472	0.057573	0.0446199	IL1B/CXCL2	2
hsa04726	Serotonergic synapse	45334	115/8753	0.0103635	0.0673625	0.0522069	MAOB/SLC6A4	2
hsa04936	Alcoholic liver disease	45334	142/8753	0.0155055	0.0940669	0.0729032	IL1B/CXCL2	2
hsa00360	Phenylalanine metabolism	45303	16/8753	0.0217297	0.117879	0.0913581	MAOB	1
hsa05164	Influenza A	45334	171/8753	0.0220214	0.117879	0.0913581	IL1B/ICAM1	2
hsa04621	NOD-like receptor signaling pathway	45334	186/8753	0.025771	0.130287	0.100974	IL1B/CXCL2	2
hsa05167	Kaposi sarcoma-associated herpesvirus infection	45334	194/8753	0.0278717	0.133491	0.103457	ICAM1/CXCL2	2
hsa00340	Histidine metabolism	45303	22/8753	0.0297661	0.135436	0.104965	MAOB	1
hsa04977	Vitamin digestion and absorption	45303	26/8753	0.03509	0.152057	0.117846	APOB	1
hsa00591	Linoleic acid metabolism	45303	30/8753	0.0403871	0.159793	0.123842	CYP3A4	1
hsa01523	Antifolate resistance	45303	30/8753	0.0403871	0.159793	0.123842	IL1B	1
hsa00350	Tyrosine metabolism	45303	36/8753	0.0482829	0.171288	0.132751	MAOB	1
